# Supplementary material for: Historical Contingency Causes Divergence in Adaptive Expression of the lac Operon
Source: Mol Biol Evol. 2021 Mar 21;38(7):2869–79. doi: 10.1093/molbev/msab077 (PMC8233506; doi:10.1093/molbev/msab077)
Supplement: msab077_Supplementary_Data [file msab077_supplementary_data.zip]

Archive with 2 entries (2 files):
- SI.pdf
- TablesS1-2.xlsx
