# Supplementary material for: Historical Contingency Causes Divergence in Adaptive Expression of the lac Operon
Source: Mol Biol Evol. 2021 Mar 21;38(7):2869–79. doi: 10.1093/molbev/msab077 (PMC8233506; doi:10.1093/molbev/msab077)
Supplement: msab077_Supplementary_Data [file msab077_supplementary_data.zip › TablesS1-2.xlsx]

## Sheet: Description
Table S1	Description of mutations identifed in sequenced clones isolated from each population
Table S2	Comparison of evolved mutation presence/absence in sequenced clones

## Sheet: Table S1
Selection Environment	Replicate Population	Gene	Gene function (Deleted genes)	Mutation description
Glu_Lac	1	araA	L-arabinose isomerase	D92G
Glu_Lac	1	lacI	lac repressor	deltaCCAG coding (592-595/1083 nt)
Glu_Lac	1	ybcR‚[ECB_00513]	ybcR,ybcS,ybcT,ybcU,ECB_00510,nohB,ECB_00512,[ECB_00513]	delta 8314bp
Glu_Lac	1	pykF	pyruvate kinase	V163D
Glu_Lac	1	infC	translation initiation factor IF-3	R132C
Glu_Lac	1	hcaD	phenylpropionate dioxygenase, ferredoxin reductase subunit	deltaCGCTAC coding (935-940/1203 nt)
Glu_Lac	1	yfiQ	fused predicted acyl-CoA synthetase: NAD(P)-binding subunit/ATP-binding subunit	(G)2->3 coding (916/2661 nt)
Glu_Lac	1	recD	exonuclease V (RecBCD complex), alpha chain	V10A
Glu_Lac	1	fis/yhdJ	DNA-binding protein Fis/predicted methyltransferase	intergenic (+53/-33)
Glu_Lac	1	malT	transcriptional regulator MalT	+TATGGGCCTG coding (1748/2706 nt)
Glu_Lac	1	rbsD‚[yieO]	rbsD,rbsA,rbsC,rbsB,rbsK,rbsR,[yieO]	delta 6635bp
Glu_Lac	1	yijC	DNA-binding transcriptional repressor	L53W
Glu_Lac	1	ytfN	hypothetical protein	T1230M
Glu_Lac	1	hsdS	specificity determinant for hsdM and hsdR	(CATAA)2->1 coding (748-752/1425 nt)
Glu_Lac	1	nadR	nicotinamide-nucleotide adenylyltransferase	K132N
Glu_Lac	2	fhuA	ferrichrome outer membrane transporter	IS1 coding (377-385/2244 nt)
Glu_Lac	2	ybbN	predicted thioredoxin domain-containing protein	IS150 coding (146-148/855 nt)
Glu_Lac	2	citD	citrate lyase, acyl carrier (gamma) subunit	IS150 coding (264-266/297 nt)
Glu_Lac	2	dmsC/ycaC	dimethyl sulfoxide reductase, anaerobic, subunit C/predicted hydrolase	IS186 intergenic (+16/+14)
Glu_Lac	2	phoH	conserved hypothetical protein with nucleoside triphosphate hydrolase domain	IS150 coding (756-758/1065 nt)
Glu_Lac	2	nhaB/fadR	sodium/proton antiporter/fatty acid metabolism regulator	IS150 intergenic (-188/-31)
Glu_Lac	2	hns/tdk	global DNA-binding transcriptional dual regulator H-NS/thymidine kinase	IS150 intergenic (-172/-430)
Glu_Lac	2	mokB/trg	regulatory peptide/methyl-accepting chemotaxis protein III, ribose and galactose sensor receptor	IS150 intergenic (-13/-326)
Glu_Lac	2	ECB_01510	putative tail component of prophage	deltaT coding (16/1320 nt)
Glu_Lac	2	ybcW‚insF-4	ybcW,gnsB,ynfN,ECB_01516,cspI,ydfP,ydfQ-2,ydfR,essQ,ECB_01522,ECB_01523,insE-4,insF-4	delta 7554bp
Glu_Lac	2	yeeJ	adhesin	IS150 coding (5620-5622/7152 nt)
Glu_Lac	2	ECB_02004	Replication gene A protein	IS3 coding (2048-2051/2292 nt)
Glu_Lac	2	fruK	1-phosphofructokinase	A278V
Glu_Lac	2	cysM	cysteine synthase B (O-acetylserine sulfhydrolase B)	G302G
Glu_Lac	2	ascF	fused cellobiose/arbutin/salicin-specific PTS enzymes: IIB component/IC component	IS186 coding (1222-1229/1458 nt)
Glu_Lac	2	yqeB	conserved hypothetical protein with NAD(P)-binding Rossman fold	IS150 coding (378-380/1626 nt)
Glu_Lac	2	ECB_02816	KpsD protein	IS150 coding (674-675/1677 nt)
Glu_Lac	2	mdh/argR	malate dehydrogenase/arginine repressor	intergenic (-433/-2)
Glu_Lac	2	malT	transcriptional regulator MalT	A275T
Glu_Lac	2	yhiO/uspA	universal stress protein UspB/universal stress global response regulator	IS150 intergenic (-35/-354)
Glu_Lac	2	ECB_03459	conserved hypothetical protein	IS3 coding (513-515/684 nt)
Glu_Lac	2	spoT	bifunctional (p)ppGpp synthetase II/ guanosine-3',5'-bis pyrophosphate 3'-pyrophosphohydrolase	G207D
Glu_Lac	2	rbsD‚[rbsK]	rbsD,rbsA,rbsC,rbsB,[rbsK]	delta 4649bp
Glu_Lac	2	yifB/ilvL	predicted bifunctional enzyme and transcriptional regulator/ilvG operon leader peptide	(T)5->4 intergenic (-192/-131)
Glu_Lac	2	wecF	putative enterobacterial common antigen polymerase	S270L
Glu_Lac	2	frvR	predicted regulator	IS150 coding (151-153/1749 nt)
Glu_Lac	2	cytR/priA	DNA-binding transcriptional dual regulator/primosome assembly protein PriA	intergenic (-57/+99)
Glu_Lac	2	yijC	DNA-binding transcriptional repressor	IS150 coding (617-618/705 nt)
Glu_Lac	2	yjcE	predicted cation/proton antiporter	deltaATTTGTCTTTAACGG coding (837-851/1650 nt)
Glu_Lac	2	dcuR/yjdI	DNA-binding response regulator in two-component regulatory system with DcuS/hypothetical protein	deltaCGCGG intergenic (-768/-1042)
Glu_Lac	2	cycA	D-alanine/D-serine/glycine transporter	IS150 coding (848-849/1413 nt)
Glu_Lac	2	hsdM	DNA methylase M	T221P
Glu_Lac	2	mdoB	phosphoglycerol transferase I	IS150 coding (518-520/2292 nt)
Glu_Lac	2	nadR	nicotinamide-nucleotide adenylyltransferase	S178L
Glu_Lac	2	yjjY/lasT	hypothetical protein/predicted rRNA methyltransferase	IS150 intergenic (+277/-121)
Glu_Lac	3	lacI	lac repressor	deltaCCAG coding (592-595/1083 nt)
Glu_Lac	3	ddlB	D-alanylalanine synthetase	IS150 coding (696-698/921 nt)
Glu_Lac	3	hofB	conserved hypothetical protein with nucleoside triphosphate hydrolase domain	Q186Q
Glu_Lac	3	yahM	hypothetical protein	IS150 coding (175-177/246 nt)
Glu_Lac	3	ybiW	predicted pyruvate formate lyase	IS150 coding (1331-1333/2433 nt)
Glu_Lac	3	flgL	flagellar hook-associated protein L	IS150 coding (489-491/954 nt)
Glu_Lac	3	ldrA/ldrB	toxic polypeptide, small/toxic polypeptide, small	IS150 intergenic (-167/+258)
Glu_Lac	3	insF-2	IS3 element protein InsF	K285Q
Glu_Lac	3	mokB/trg	regulatory peptide/methyl-accepting chemotaxis protein III, ribose and galactose sensor receptor	IS150 intergenic (-13/-326)
Glu_Lac	3	infC	translation initiation factor IF-3	R93L
Glu_Lac	3	astB	succinylarginine dihydrolase	IS150 coding (103-105/1344 nt)
Glu_Lac	3	rnd	ribonuclease D	IS150 coding (82-84/1128 nt)
Glu_Lac	3	yegL/yegM	hypothetical protein/multidrug efflux system, subunit A	IS150 intergenic (-1021/-522)
Glu_Lac	3	cirA	ferric iron-catecholate outer membrane transporter	IS150 coding (1351-1353/1992 nt)
Glu_Lac	3	kduD	2-deoxy-D-gluconate 3-dehydrogenase	IS150 coding (523-524/762 nt)
Glu_Lac	3	yafZ	conserved hypothetical protein	IS150 coding (447/819 nt)
Glu_Lac	3	trkA	potassium transporter peripheral membrane component	V384I
Glu_Lac	3	ompR	osmolarity response regulator	A217E
Glu_Lac	3	malT	transcriptional regulator MalT	Q551*
Glu_Lac	3	yhiO/uspA	universal stress protein UspB/universal stress global response regulator	IS150 intergenic (-35/-354)
Glu_Lac	3	rhsA	rhsA element core protein RshA	IS150 coding (278-280/4134 nt)
Glu_Lac	3	ECB_03459	conserved hypothetical protein	IS3 coding (577-580/684 nt)
Glu_Lac	3	spoT	bifunctional (p)ppGpp synthetase II/ guanosine-3',5'-bis pyrophosphate 3'-pyrophosphohydrolase	G207V
Glu_Lac	3	rbsD‚[rbsK]	rbsD,rbsA,rbsC,rbsB,[rbsK]	delta 4953bp
Glu_Lac	3	yijC	DNA-binding transcriptional repressor	IS150 coding (617-618/705 nt)
Glu_Lac	3	hupA	HU, DNA-binding transcriptional regulator, alpha subunit	deltaG coding (192/273 nt)
Glu_Lac	3	nrfG/gltP	heme lyase (NrfEFG) for insertion of heme into c552, subunit NrfG/glutamate/aspartate:proton symporter	intergenic (+227/-115)
Glu_Lac	3	dcuR/yjdI	DNA-binding response regulator in two-component regulatory system with DcuS/hypothetical protein	deltaCGCGG intergenic (-768/-1042)
Glu_Lac	3	nadR	nicotinamide-nucleotide adenylyltransferase	IS150 coding (140-143/1233 nt)
Glu_Lac	4	ddlB	D-alanylalanine synthetase	IS150 coding (696-698/921 nt)
Glu_Lac	4	hofB	conserved hypothetical protein with nucleoside triphosphate hydrolase domain	Q186Q
Glu_Lac	4	yahM	hypothetical protein	IS150 coding (175-177/246 nt)
Glu_Lac	4	ybiW	predicted pyruvate formate lyase	IS150 coding (1331-1333/2433 nt)
Glu_Lac	4	flgL	flagellar hook-associated protein L	IS150 coding (489-491/954 nt)
Glu_Lac	4	ldrA/ldrB	toxic polypeptide, small/toxic polypeptide, small	IS150 intergenic (-167/+258)
Glu_Lac	4	insF-2	IS3 element protein InsF	K285Q
Glu_Lac	4	mokB/trg	regulatory peptide/methyl-accepting chemotaxis protein III, ribose and galactose sensor receptor	IS150 intergenic (-13/-326)
Glu_Lac	4	infC	translation initiation factor IF-3	R93L
Glu_Lac	4	astB	succinylarginine dihydrolase	IS150 coding (103-105/1344 nt)
Glu_Lac	4	rnd	ribonuclease D	IS150 coding (82-84/1128 nt)
Glu_Lac	4	yegL/yegM	hypothetical protein/multidrug efflux system, subunit A	IS150 intergenic (-1021/-522)
Glu_Lac	4	ECB_01992	hypothetical protein	(G)7->8 coding (185/216 nt)
Glu_Lac	4	cirA	ferric iron-catecholate outer membrane transporter	IS150 coding (1351-1353/1992 nt)
Glu_Lac	4	kduD	2-deoxy-D-gluconate 3-dehydrogenase	IS150 coding (523-524/762 nt)
Glu_Lac	4	yafZ	conserved hypothetical protein	IS150 coding (447/819 nt)
Glu_Lac	4	trkA	potassium transporter peripheral membrane component	V384I
Glu_Lac	4	ompR	osmolarity response regulator	A217E
Glu_Lac	4	malT	transcriptional regulator MalT	Q551*
Glu_Lac	4	yhiO/uspA	universal stress protein UspB/universal stress global response regulator	IS150 intergenic (-35/-354)
Glu_Lac	4	rhsA	rhsA element core protein RshA	IS150 coding (278-280/4134 nt)
Glu_Lac	4	ECB_03459	conserved hypothetical protein	IS3 coding (577-580/684 nt)
Glu_Lac	4	spoT	bifunctional (p)ppGpp synthetase II/ guanosine-3',5'-bis pyrophosphate 3'-pyrophosphohydrolase	G207V
Glu_Lac	4	yijC	DNA-binding transcriptional repressor	IS150 coding (617-618/705 nt)
Glu_Lac	4	hupA	HU, DNA-binding transcriptional regulator, alpha subunit	deltaG coding (192/273 nt)
Glu_Lac	4	nrfG/gltP	heme lyase (NrfEFG) for insertion of heme into c552, subunit NrfG/glutamate/aspartate:proton symporter	intergenic (+227/-115)
Glu_Lac	4	dcuR/yjdI	DNA-binding response regulator in two-component regulatory system with DcuS/hypothetical protein	deltaCGCGG intergenic (-768/-1042)
Glu_Lac	4	nadR	nicotinamide-nucleotide adenylyltransferase	IS150 coding (140-143/1233 nt)
Glu_Lac	5	araA	L-arabinose isomerase	D92G
Glu_Lac	5	ybcR‚[ECB_00513]	ybcR,ybcS,ybcT,ybcU,ECB_00510,nohB,ECB_00512,[ECB_00513]	delta 8865bp
Glu_Lac	5	appY	DNA-binding transcriptional activator	(A)8->7 coding (514/750 nt)
Glu_Lac	5	fldA/ybfE	flavodoxin 1/LexA regulated protein	intergenic (-15/+125)
Glu_Lac	5	proQ	putative solute/DNA competence effector	(TT)5->3 coding (498-499/699 nt)
Glu_Lac	5	yedV	predicted sensory kinase in two-component regulatory system with YedW	IS1 coding (1218-1225/1359 nt)
Glu_Lac	5	[yegI]‚[yegO]	[yegI],yegK,yegL,yegM,yegN,[yegO]	delta 9046bp
Glu_Lac	5	ppk	polyphosphate kinase	deltaAAA coding (360-362/2067 nt)
Glu_Lac	5	recD	exonuclease V (RecBCD complex), alpha chain	V10A
Glu_Lac	5	ptsP	fused PTS enzyme: PEP-protein phosphotransferase (enzyme I)/GAF domain containing protein	deltaC coding (615/2247 nt)
Glu_Lac	5	envZ	osmolarity sensor protein	A171E
Glu_Lac	5	malT	transcriptional regulator MalT	A219E
Glu_Lac	5	yhiO/uspA	universal stress protein UspB/universal stress global response regulator	IS150 intergenic (-37/-354)
Glu_Lac	5	yibG/yibH	hypothetical protein/hypothetical protein	+GG intergenic (+1593/+10)
Glu_Lac	5	spoT	bifunctional (p)ppGpp synthetase II/ guanosine-3',5'-bis pyrophosphate 3'-pyrophosphohydrolase	R701Q
Glu_Lac	5	[rbsD]	[rbsD]	delta 264bp
Glu_Lac	5	ftsN	essential cell division protein	(C)5->4 coding (952/960 nt)
Glu_Lac	5	lysC/pgi	aspartate kinase III/glucose-6-phosphate isomerase	IS186 intergenic (-159/-361)
Glu_Lac	5	nadR	nicotinamide-nucleotide adenylyltransferase	+AAAG coding (88/1233 nt)
Glu_Lac	6	ddlB	D-alanylalanine synthetase	IS150 coding (696-698/921 nt)
Glu_Lac	6	hofB	conserved hypothetical protein with nucleoside triphosphate hydrolase domain	Q186Q
Glu_Lac	6	ybiW	predicted pyruvate formate lyase	IS150 coding (1329-1330/2433 nt)
Glu_Lac	6	flgL	flagellar hook-associated protein L	IS150 coding (489-491/954 nt)
Glu_Lac	6	ldrA/ldrB	toxic polypeptide, small/toxic polypeptide, small	IS150 intergenic (-167/+258)
Glu_Lac	6	mokB/trg	regulatory peptide/methyl-accepting chemotaxis protein III, ribose and galactose sensor receptor	IS150 intergenic (-16/-314)
Glu_Lac	6	infC	translation initiation factor IF-3	R93L
Glu_Lac	6	rnd	ribonuclease D	IS150 coding (82-84/1128 nt)
Glu_Lac	6	tyrP/yecA	tyrosine transporter/conserved metal-binding protein	IS150 intergenic (+14/+46)
Glu_Lac	6	yegL/yegM	hypothetical protein/multidrug efflux system, subunit A	IS150 intergenic (-1021/-522)
Glu_Lac	6	cirA	ferric iron-catecholate outer membrane transporter	IS150 coding (1351-1353/1992 nt)
Glu_Lac	6	yafZ	conserved hypothetical protein	IS150 coding (447/819 nt)
Glu_Lac	6	trkA	potassium transporter peripheral membrane component	V384I
Glu_Lac	6	ompR	osmolarity response regulator	A217E
Glu_Lac	6	malT	transcriptional regulator MalT	Q551*
Glu_Lac	6	yhiO/uspA	universal stress protein UspB/universal stress global response regulator	IS150 intergenic (-35/-354)
Glu_Lac	6	ECB_03459	conserved hypothetical protein	IS3 coding (577-580/684 nt)
Glu_Lac	6	spoT	bifunctional (p)ppGpp synthetase II/ guanosine-3',5'-bis pyrophosphate 3'-pyrophosphohydrolase	G207V
Glu_Lac	6	rbsD‚[rbsK]	rbsD,rbsA,rbsC,rbsB,[rbsK]	delta 4953bp
Glu_Lac	6	yijC	DNA-binding transcriptional repressor	IS150 coding (617-618/705 nt)
Glu_Lac	6	hupA	HU, DNA-binding transcriptional regulator, alpha subunit	deltaG coding (192/273 nt)
Glu_Lac	6	nrfG/gltP	heme lyase (NrfEFG) for insertion of heme into c552, subunit NrfG/glutamate/aspartate:proton symporter	intergenic (+227/-115)
Glu_Lac	6	dcuR/yjdI	DNA-binding response regulator in two-component regulatory system with DcuS/hypothetical protein	deltaCGCGG intergenic (-768/-1042)
Glu_Lac	6	nadR	nicotinamide-nucleotide adenylyltransferase	IS150 coding (140-143/1233 nt)
Glu.Lac	1	araA	L-arabinose isomerase	D92G
Glu.Lac	1	fhuA	ferrichrome outer membrane transporter	deltaGCTGTGGG coding (1944-1951/2244 nt)
Glu.Lac	1	lacI	lac repressor	deltaCCAG coding (592-595/1083 nt)
Glu.Lac	1	ybcR‚ybcU	ybcR,ybcS,ybcT,ybcU	delta 3010bp
Glu.Lac	1	dinI	DNA damage-inducible protein I	S51S
Glu.Lac	1	fadR	fatty acid metabolism regulator	G28R
Glu.Lac	1	ybcW‚insF-4	ybcW,gnsB,ynfN,ECB_01516,cspI,ydfP,ydfQ-2,ydfR,essQ,ECB_01522,ECB_01523,insE-4,insF-4	delta 7554bp
Glu.Lac	1	infC	translation initiation factor IF-3	R132C
Glu.Lac	1	hcaD	phenylpropionate dioxygenase, ferredoxin reductase subunit	deltaCGCTAC coding (935-940/1203 nt)
Glu.Lac	1	yfiQ	fused predicted acyl-CoA synthetase: NAD(P)-binding subunit/ATP-binding subunit	A858D
Glu.Lac	1	recD	exonuclease V (RecBCD complex), alpha chain	V10A
Glu.Lac	1	galR	DNA-binding transcriptional repressor	IS150 coding (28-29/1032 nt)
Glu.Lac	1	malT	transcriptional regulator MalT	T286P
Glu.Lac	1	rbsD‚[yieO]	rbsD,rbsA,rbsC,rbsB,rbsK,rbsR,[yieO]	delta 6635bp
Glu.Lac	1	rho	transcription termination factor Rho	F300C
Glu.Lac	1	yijC	DNA-binding transcriptional repressor	IS150 coding (613-615/705 nt)
Glu.Lac	1	nrfE	heme lyase (NrfEFG) for insertion of heme into c552, subunit NrfE	L261L
Glu.Lac	1	dcuR/yjdI	DNA-binding response regulator in two-component regulatory system with DcuS/hypothetical protein	deltaCGCGG intergenic (-768/-1042)
Glu.Lac	1	ytfN	hypothetical protein	T1230M
Glu.Lac	1	nadR	nicotinamide-nucleotide adenylyltransferase	K132N
Glu.Lac	2	map	methionine aminopeptidase	I214S
Glu.Lac	2	lacI	lac repressor	deltaCCAG coding (592-595/1083 nt)
Glu.Lac	2	ompF/asnS	outer membrane porin 1a (Ia;b;F)/asparaginyl-tRNA synthetase	(A)5->6 intergenic (-191/+411)
Glu.Lac	2	infC	translation initiation factor IF-3	R132C
Glu.Lac	2	ccmF	heme lyase, CcmF subunit	A189D
Glu.Lac	2	yfcN/yfcO	hypothetical protein/hypothetical protein	intergenic (+110/+16)
Glu.Lac	2	galR	DNA-binding transcriptional repressor	IS150 coding (28-29/1032 nt)
Glu.Lac	2	yhdG	tRNA-dihydrouridine synthase B	R230S
Glu.Lac	2	malT	transcriptional regulator MalT	F324C
Glu.Lac	2	yhiKL	hypothetical protein	D395G
Glu.Lac	2	spoT	bifunctional (p)ppGpp synthetase II/ guanosine-3',5'-bis pyrophosphate 3'-pyrophosphohydrolase	S348R
Glu.Lac	2	spoT	bifunctional (p)ppGpp synthetase II/ guanosine-3',5'-bis pyrophosphate 3'-pyrophosphohydrolase	A451V
Glu.Lac	2	rbsD‚[rbsK]	rbsD,rbsA,rbsC,rbsB,[rbsK]	delta 4137bp
Glu.Lac	2	ilvL	ilvG operon leader peptide	deltaCTGGTCGTGATTAGC coding (28-42/99 nt)
Glu.Lac	2	dcuR/yjdI	DNA-binding response regulator in two-component regulatory system with DcuS/hypothetical protein	deltaCGCGG intergenic (-768/-1042)
Glu.Lac	2	nadR	nicotinamide-nucleotide adenylyltransferase	IS186 coding (508-513/1233 nt)
Glu.Lac	3	araA	L-arabinose isomerase	D92G
Glu.Lac	3	lacI	lac repressor	(G)3->4 coding (592/1083 nt)
Glu.Lac	3	ybcR‚[ECB_00514]	ybcR,ybcS,ybcT,ybcU,ECB_00510,nohB,ECB_00512,ECB_00513,[ECB_00514]	delta 9363bp
Glu.Lac	3	cmr	multidrug efflux system protein	K402N
Glu.Lac	3	rpsA	30S ribosomal protein S1	S134A
Glu.Lac	3	ldrB/ldrC	toxic polypeptide, small/toxic polypeptide, small	IS150 intergenic (-167/+258)
Glu.Lac	3	yciI‚yciO	yciI,tonB,yciA,ispZ,yciC,yciD,yciE,yciF,yciG,trpA,trpB,trpC,trpD,trpE,trpL,yciV,yciO	delta 14567bp
Glu.Lac	3	ydaM/ydaN	predicted diguanylate cyclase, GGDEF domain signalling protein/zinc transporter	IS1 intergenic (-21/-226)
Glu.Lac	3	flhC	DNA-binding transcriptional dual regulator with FlhD	deltaC coding (252/579 nt)
Glu.Lac	3	manB	Phosphomannomutase	Y332Y
Glu.Lac	3	manB	Phosphomannomutase	H331H
Glu.Lac	3	gatY‚[ECB_02035]	gatY,fbaB,yegT,yegU,yegV,yegW,yegX,thiD,thiM,ECB_02033,ECB_02034,[ECB_02035]	delta 11274bp
Glu.Lac	3	recD	exonuclease V (RecBCD complex), alpha chain	V10A
Glu.Lac	3	galR	DNA-binding transcriptional repressor	IS150 coding (29-30/1032 nt)
Glu.Lac	3	yhdG	tRNA-dihydrouridine synthase B	A312T
Glu.Lac	3	envZ	osmolarity sensor protein	A311V
Glu.Lac	3	malT	transcriptional regulator MalT	L557Q
Glu.Lac	3	spoT	bifunctional (p)ppGpp synthetase II/ guanosine-3',5'-bis pyrophosphate 3'-pyrophosphohydrolase	V413M
Glu.Lac	3	rbsD‚[rbsR]	rbsD,rbsA,rbsC,rbsB,rbsK,[rbsR]	delta 5888bp
Glu.Lac	3	dcuR/yjdI	DNA-binding response regulator in two-component regulatory system with DcuS/hypothetical protein	deltaCGCGG intergenic (-768/-1042)
Glu.Lac	3	ECB_04146	IS911 orfA-like protein	G228G
Glu.Lac	3	nadR	nicotinamide-nucleotide adenylyltransferase	IS150 coding (146-148/1233 nt)
Glu.Lac	4	fhuA	ferrichrome outer membrane transporter	deltaTGCGTA coding (1247-1252/2244 nt)
Glu.Lac	4	lacI	lac repressor	(G)3->4 coding (592/1083 nt)
Glu.Lac	4	fabF	3-oxoacyl-(acyl carrier protein) synthase	D42Y
Glu.Lac	4	sohB	predicted inner membrane peptidase	deltaT coding (630/1050 nt)
Glu.Lac	4	topA/cysB	DNA topoisomerase I/DNA-binding transcriptional dual regulator, O-acetyl-L-serine-binding	(T)6->5 intergenic (+131/-79)
Glu.Lac	4	hokD/ECB_01533	small toxic polypeptide/conserved hypothetical protein	IS150 intergenic (-71/+139)
Glu.Lac	4	infC	translation initiation factor IF-3	K128E
Glu.Lac	4	lysP/yeiE	lysine transporter/predicted DNA-binding transcriptional regulator	+AT intergenic (-48/+157)
Glu.Lac	4	ygbD	nitric oxide reductase	D363N
Glu.Lac	4	galR	DNA-binding transcriptional repressor	IS150 coding (28-29/1032 nt)
Glu.Lac	4	mreC	cell wall structural complex MreBCD transmembrane component MreC	+AAACGCCAT coding (428/1104 nt)
Glu.Lac	4	malP/malT	maltodextrin phosphorylase/transcriptional regulator MalT	IS1 intergenic (-485/-120)
Glu.Lac	4	spoT	bifunctional (p)ppGpp synthetase II/ guanosine-3',5'-bis pyrophosphate 3'-pyrophosphohydrolase	R665H
Glu.Lac	4	rbsD‚[rbsK]	rbsD,rbsA,rbsC,rbsB,[rbsK]	delta 4352bp
Glu.Lac	4	hemX	predicted uroporphyrinogen III methylase	(T)6->7 coding (1128/1206 nt)
Glu.Lac	4	hslU	ATP-dependent protease ATP-binding subunit	I319L
Glu.Lac	4	dcuR/yjdI	DNA-binding response regulator in two-component regulatory system with DcuS/hypothetical protein	deltaCGCGG intergenic (-768/-1042)
Glu.Lac	4	nadR	nicotinamide-nucleotide adenylyltransferase	deltaG coding (168/1233 nt)
Glu.Lac	5	araA	L-arabinose isomerase	D92G
Glu.Lac	5	[lacI]‚ìacO	[lacI],mhpR,mhpA,mhpB,mhpC,mhpD,mhpF,mhpE,mhpT,yaiL,frmB,frmA,frmR,yaiO	delta 13641bp
Glu.Lac	5	ECB_00736/ECB_00737	hypothetical protein/hypothetical protein	IS186 intergenic (+25/+12)
Glu.Lac	5	rpsA	30S ribosomal protein S1	K158N
Glu.Lac	5	ompF/asnS	outer membrane porin 1a (Ia;b;F)/asparaginyl-tRNA synthetase	intergenic (-152/+450)
Glu.Lac	5	ECB_01992	hypothetical protein	(G)7->8 coding (185/216 nt)
Glu.Lac	5	recD	exonuclease V (RecBCD complex), alpha chain	V10A
Glu.Lac	5	galR	DNA-binding transcriptional repressor	F74F
Glu.Lac	5	malT	transcriptional regulator MalT	IS1 coding (545-553/2706 nt)
Glu.Lac	5	ECB_03459	conserved hypothetical protein	IS3 coding (578-580/684 nt)
Glu.Lac	5	spoT	bifunctional (p)ppGpp synthetase II/ guanosine-3',5'-bis pyrophosphate 3'-pyrophosphohydrolase	V316E
Glu.Lac	5	rbsD‚[yieO]	rbsD,rbsA,rbsC,rbsB,rbsK,rbsR,[yieO]	delta 6434bp
Glu.Lac	5	yjeI	hypothetical protein	I109I
Glu.Lac	5	fimA	major type 1 subunit fimbrin (pilin)	IS186 coding (494-499/549 nt)
Glu.Lac	5	nadR	nicotinamide-nucleotide adenylyltransferase	N256I
Glu.Lac	5	trpR/yjjX	Trp operon repressor/NTPase	intergenic (+3/+82)
Glu.Lac	6	hlpA	periplasmic chaperone	deltaG coding (114/486 nt)
Glu.Lac	6	ybcR‚[ECB_00513]	ybcR,ybcS,ybcT,ybcU,ECB_00510,nohB,ECB_00512,[ECB_00513]	delta 9048bp
Glu.Lac	6	[ybdG]‚ybdK	[ybdG],nfnB,ybdF,ybdJ,ybdK	delta 3352bp
Glu.Lac	6	ybiK	L-asparaginase	IS150 coding (638-640/966 nt)
Glu.Lac	6	dinI	DNA damage-inducible protein I	IS150 coding (27-29/246 nt)
Glu.Lac	6	fadR	fatty acid metabolism regulator	T77I
Glu.Lac	6	mokB/trg	regulatory peptide/methyl-accepting chemotaxis protein III, ribose and galactose sensor receptor	IS150 intergenic (-13/-326)
Glu.Lac	6	hokD/ECB_01533	small toxic polypeptide/conserved hypothetical protein	IS150 intergenic (-71/+139)
Glu.Lac	6	infC	translation initiation factor IF-3	R93L
Glu.Lac	6	cirA	ferric iron-catecholate outer membrane transporter	IS150 coding (1351-1353/1992 nt)
Glu.Lac	6	tadA	tRNA-specific adenosine deaminase	(T)6->5 coding (511/537 nt)
Glu.Lac	6	kduD	2-deoxy-D-gluconate 3-dehydrogenase	IS150 coding (523-524/762 nt)
Glu.Lac	6	ECB_02816	KpsD protein	IS150 coding (1192-1194/1677 nt)
Glu.Lac	6	glcG	hypothetical protein	IS150 coding (214-216/405 nt)
Glu.Lac	6	malT	transcriptional regulator MalT	Q551*
Glu.Lac	6	yhiO/uspA	universal stress protein UspB/universal stress global response regulator	IS150 intergenic (-35/-354)
Glu.Lac	6	insK-4/glyS	IS150 putative transposase/glycyl-tRNA synthetase subunit beta	+C intergenic (+29/+250)
Glu.Lac	6	ECB_03459	conserved hypothetical protein	IS3 coding (569-571/684 nt)
Glu.Lac	6	spoT	bifunctional (p)ppGpp synthetase II/ guanosine-3',5'-bis pyrophosphate 3'-pyrophosphohydrolase	G207V
Glu.Lac	6	ECB_03517/ECB_03518	ShiA-like protein/conserved hypothetical protein	IS150 intergenic (+85/-56)
Glu.Lac	6	rbsD‚[rbsK]	rbsD,rbsA,rbsC,rbsB,[rbsK]	delta 4953bp
Glu.Lac	6	yijC	DNA-binding transcriptional repressor	IS150 coding (617-618/705 nt)
Glu.Lac	6	nrfG/gltP	heme lyase (NrfEFG) for insertion of heme into c552, subunit NrfG/glutamate/aspartate:proton symporter	intergenic (+227/-115)
Glu.Lac	6	nadR	nicotinamide-nucleotide adenylyltransferase	IS150 coding (139/1233 nt)
Lac_Glu	1	yaaJ	predicted transporter	W96*
Lac_Glu	1	yaaJ	predicted transporter	S46S
Lac_Glu	1	ispH	4-hydroxy-3-methylbut-2-enyl diphosphate reductase	E159G
Lac_Glu	1	carB	carbamoyl-phosphate synthase large subunit	R590C
Lac_Glu	1	surA	peptidyl-prolyl cis-trans isomerase (PPIase)	I297V
Lac_Glu	1	ftsI	transpeptidase involved in septal peptidoglycan synthesis (penicillin-binding protein 3)	Q123R
Lac_Glu	1	murC	UDP-N-acetylmuramate-L-alanine ligase	N293N
Lac_Glu	1	ftsQ	membrane anchored protein	E274E
Lac_Glu	1	coaE	dephospho-CoA kinase	D131D
Lac_Glu	1	aceE	pyruvate dehydrogenase subunit E1	I520I
Lac_Glu	1	aceE	pyruvate dehydrogenase subunit E1	G537G
Lac_Glu	1	hrpB	predicted ATP-dependent helicase	C369C
Lac_Glu	1	yaeH/yaeI	hypothetical protein/predicted phosphatase	intergenic (-8/+154)
Lac_Glu	1	dnaE	DNA polymerase III subunit alpha	S1060S
Lac_Glu	1	aspU/dkgB	tRNA-Asp/2,5-diketo-D-gluconate reductase B	intergenic (+106/-57)
Lac_Glu	1	ECB_00212	hypothetical protein	(G)8->9 coding (193/372 nt)
Lac_Glu	1	yafA	fermentation/respiration switch protein	P195L
Lac_Glu	1	yagX	predicted aromatic compound dioxygenase	A806A
Lac_Glu	1	yagX	predicted aromatic compound dioxygenase	(C)7->8 coding (1279/2526 nt)
Lac_Glu	1	eaeH	attaching and effacing protein, pathogenesis factor	I820I
Lac_Glu	1	ykgD/ykgE	predicted DNA-binding transcriptional regulator/predicted oxidoreductase	intergenic (+484/-43)
Lac_Glu	1	yahJ	deaminase	T143I
Lac_Glu	1	codA	cytosine deaminase	G194G
Lac_Glu	1	phoA	bacterial alkaline phosphatase	A355V
Lac_Glu	1	sbcC	exonuclease, dsDNA, ATP-dependent	P112P
Lac_Glu	1	yajR	predicted transporter	R213Q
Lac_Glu	1	maa/hha	maltose O-acetyltransferase/modulator of gene expression, with H-NS	intergenic (-72/+100)
Lac_Glu	1	kefA/ybaM	fused conserved hypothetical protein/hypothetical protein	(G)5->6 intergenic (+13/+199)
Lac_Glu	1	apt	adenine phosphoribosyltransferase	G71G
Lac_Glu	1	ybaL	predicted transporter with NAD(P)-binding Rossmann-fold domain	A219T
Lac_Glu	1	ushA/ybaK	UDP-sugar hydrolase/hypothetical protein	intergenic (+30/+7)
Lac_Glu	1	ybaQ/copA	predicted DNA-binding transcriptional regulator/copper transporter	intergenic (+42/+375)
Lac_Glu	1	ybaQ/copA	predicted DNA-binding transcriptional regulator/copper transporter	intergenic (+79/+338)
Lac_Glu	1	ybaQ/copA	predicted DNA-binding transcriptional regulator/copper transporter	intergenic (+89/+328)
Lac_Glu	1	ybaQ/copA	predicted DNA-binding transcriptional regulator/copper transporter	intergenic (+111/+306)
Lac_Glu	1	sfmD	predicted outer membrane export usher protein	G730S
Lac_Glu	1	sfmF	predicted fimbrial-like adhesin protein	N63S
Lac_Glu	1	ybcU/ECB_00510	predicted lipoprotein/conserved hypothetical protein	(G)7->9 intergenic (-123/+238)
Lac_Glu	1	ECB_00530	conserved hypothetical protein	F79L
Lac_Glu	1	cusC	copper/silver efflux system, outer membrane component	S309N
Lac_Glu	1	pheP	phenylalanine transporter	S278S
Lac_Glu	1	entF	enterobactin synthase multienzyme complex component, ATP-dependent	A465A
Lac_Glu	1	dsbG	periplasmic disulfide isomerase/thiol-disulphide oxidase	G213R
Lac_Glu	1	dsbG/ahpC	periplasmic disulfide isomerase/thiol-disulphide oxidase/alkyl hydroperoxide reductase, C22 subunit	intergenic (-326/-46)
Lac_Glu	1	cspE/ccrB	cold shock protein E/camphor resistance protein CrcB	(T)9->8 intergenic (+49/+6)
Lac_Glu	1	lipA	lipoyl synthase	A315T
Lac_Glu	1	mrdB	cell wall shape-determining protein	R290C
Lac_Glu	1	kdpD	fused sensory histidine kinase in two-component regulatory system with KdpE: signal sensing protein	(T)8->7 coding (890/2688 nt)
Lac_Glu	1	rhsC	rhsC element core protein RshC	T282T
Lac_Glu	1	rhsC	rhsC element core protein RshC	A284E
Lac_Glu	1	rhsC	rhsC element core protein RshC	E329E
Lac_Glu	1	ybgI	conserved metal-binding protein	W130R
Lac_Glu	1	abrB	predicted regulator	W115*
Lac_Glu	1	sdhA	succinate dehydrogenase flavoprotein subunit	P456S
Lac_Glu	1	hrsA	fused 2-O-a-mannosyl-D-glycerate specific PTS enzymes: IIA component/IIB component/IIC component	G505G
Lac_Glu	1	ECB_00735	hypothetical protein	(G)7->6 coding (279/459 nt)
Lac_Glu	1	ybhR	predicted transporter subunit: membrane component of ABC superfamily	F256L
Lac_Glu	1	dinG	ATP-dependent DNA helicase	Q443R
Lac_Glu	1	ybiO	predicted mechanosensitive channel	(G)5->6 coding (226/2226 nt)
Lac_Glu	1	ybiT/ybiU	fused predicted transporter subunits of ABC superfamily: ATP-binding components/hypothetical protein	intergenic (+161/+7)
Lac_Glu	1	ybiU	hypothetical protein	L275L
Lac_Glu	1	ybiY	predicted pyruvate formate lyase activating enzyme	G22D
Lac_Glu	1	ybjJ	predicted transporter	G51G
Lac_Glu	1	ECB_00845	hypothetical protein	L442L
Lac_Glu	1	hcr	HCP oxidoreductase, NADH-dependent	V285V
Lac_Glu	1	hcp	hydroxylamine reductase	A132A
Lac_Glu	1	ybjE/aqpZ	predicted transporter/aquaporin Z	intergenic (-216/+279)
Lac_Glu	1	macB	fused macrolide transporter subunits of ABC superfamily: ATP-binding component/membrane component	K318K
Lac_Glu	1	macB	fused macrolide transporter subunits of ABC superfamily: ATP-binding component/membrane component	R409C
Lac_Glu	1	ftsK	DNA-binding membrane protein required for chromosome resolution and partitioning	P1253P
Lac_Glu	1	lolA	outer-membrane lipoprotein carrier protein precursor	W102R
Lac_Glu	1	msbA	fused lipid transporter subunits of ABC superfamily: membrane component/ATP-binding component	L218L
Lac_Glu	1	ycbB	predicted carboxypeptidase	L120L
Lac_Glu	1	ssuE/ycbQ	NAD(P)H-dependent FMN reductase/predicted fimbrial-like adhesin protein	(T)7->8 intergenic (-32/-324)
Lac_Glu	1	ycbR	predicted periplasmic pilin chaperone	I219T
Lac_Glu	1	ycbF/pyrD	predicted periplasmic pilini chaperone/dihydroorotate dehydrogenase	(T)8->7 intergenic (+31/-80)
Lac_Glu	1	ymbA	hypothetical protein	L23L
Lac_Glu	1	yccW	predicted methyltransferase	G313G
Lac_Glu	1	hyaB	hydrogenase 1, large subunit	S537S
Lac_Glu	1	hyaD	HyaD	W35*
Lac_Glu	1	yccZ	predicted exopolysaccharide export protein	(C)7->8 coding (603/1140 nt)
Lac_Glu	1	ycdS	predicted outer membrane protein	A172V
Lac_Glu	1	insE-1/serX	putative transposase-related protein/tRNA-Ser	(C)7->8 intergenic (-343/+59)
Lac_Glu	1	ycdX	hypothetical protein	A177A
Lac_Glu	1	ycdZ	predicted inner membrane protein	A74V
Lac_Glu	1	ymdC	predicted hydrolase	R337H
Lac_Glu	1	grxB	glutaredoxin 2 (Grx2)	R82H
Lac_Glu	1	flgC	flagellar basal-body rod protein C	P83P
Lac_Glu	1	flgD/flgE	flagellar basal body rod modification protein D/flagellar hook protein E	intergenic (+1/-24)
Lac_Glu	1	flgE	flagellar hook protein E	T124M
Lac_Glu	1	cobB/ycfZ	NAD-dependent deacetylase/predicted inner membrane protein	intergenic (+74/+45)
Lac_Glu	1	ycgE	predicted DNA-binding transcriptional regulator	R55R
Lac_Glu	1	ymgF/ymgD	hypothetical protein/hypothetical protein	intergenic (+2072/+1032)
Lac_Glu	1	minC	septum formation inhibitor	A37T
Lac_Glu	1	fadR	fatty acid metabolism regulator	K169E
Lac_Glu	1	ldcA	L,D-carboxypeptidase A	T68I
Lac_Glu	1	ycgV	predicted adhesin	L44L
Lac_Glu	1	hemK	N5-glutamine S-adenosyl-L-methionine-dependent methyltransferase	A87A
Lac_Glu	1	cysB	DNA-binding transcriptional dual regulator, O-acetyl-L-serine-binding	V221A
Lac_Glu	1	fabI	enoyl-(acyl carrier protein) reductase	S234S
Lac_Glu	1	ycjJ	putrescine importer	V372V
Lac_Glu	1	ycjV	putative sugar transport protein	A167A
Lac_Glu	1	ydaA	stress-induced protein	E314E
Lac_Glu	1	dbpA	ATP-dependent RNA helicase, specific for 23S rRNA	A155V
Lac_Glu	1	recE	exonuclease VIII, 5' -> 3' specific dsDNA exonuclease	Q101Q
Lac_Glu	1	racC	predicted protein	T8T
Lac_Glu	1	feaB/tynA	phenylacetaldehyde dehydrogenase/tyramine oxidase, copper-requiring	(T)7->8 intergenic (+46/+13)
Lac_Glu	1	mokB/trg	regulatory peptide/methyl-accepting chemotaxis protein III, ribose and galactose sensor receptor	IS150 intergenic (-13/-326)
Lac_Glu	1	ydcI	predicted DNA-binding transcriptional regulator	K178K
Lac_Glu	1	ydcJ	hypothetical protein	A346A
Lac_Glu	1	ydcT	predicted spermidine/putrescine transporter subunit	L244L
Lac_Glu	1	ydcT	predicted spermidine/putrescine transporter subunit	M330I
Lac_Glu	1	gadB	glutamate decarboxylase B, PLP-dependent	F301L
Lac_Glu	1	ECB_01528	antitermination protein Q-like protein	(C)6->7 coding (35/381 nt)
Lac_Glu	1	ydgC	conserved inner membrane protein associated with alginate biosynthesis	I98V
Lac_Glu	1	rnfD	electron transport complex protein RnfD	T167A
Lac_Glu	1	cfa	cyclopropane fatty acyl phospholipid synthase (unsaturated-phospholipid methyltransferase)	Q203*
Lac_Glu	1	pykF	pyruvate kinase	R289H
Lac_Glu	1	sufS	selenocysteine lyase	(C)5->6 coding (844/1221 nt)
Lac_Glu	1	ydiD/ppsA	hypothetical protein/phosphoenolpyruvate synthase	intergenic (+32/+25)
Lac_Glu	1	pheT	phenylalanyl-tRNA synthetase beta subunit	N308S
Lac_Glu	1	infC	translation initiation factor IF-3	R132C
Lac_Glu	1	ynjC	fused transporter subunits of ABC superfamily: membrane components	L23L
Lac_Glu	1	ynjF	predicted phosphatidyl transferase, inner membrane protein	P97S
Lac_Glu	1	yeaM	predicted DNA-binding transcriptional regulator	L191L
Lac_Glu	1	yebT	hypothetical protein	A30A
Lac_Glu	1	yebU	predicted methyltransferase	(C)5->6 coding (960/1440 nt)
Lac_Glu	1	zwf	glucose-6-phosphate 1-dehydrogenase	V349A
Lac_Glu	1	tar	methyl-accepting chemotaxis protein II	R392C
Lac_Glu	1	flhD	transcriptional activator FlhD	H94Y
Lac_Glu	1	flhD	transcriptional activator FlhD	T79A
Lac_Glu	1	yedV	predicted sensory kinase in two-component regulatory system with YedW	P205S
Lac_Glu	1	cbl	DNA-binding transcriptional activator of cysteine biosynthesis	P62P
Lac_Glu	1	manB	Phosphomannomutase	F133F
Lac_Glu	1	yegH	fused predicted membrane protein/predicted membrane protein	L227P
Lac_Glu	1	ogrK‚[ECB_02013]	ogrK,yegZ,ECB_01989,ECB_01990,ECB_01991,ECB_01992,ECB_01993,ECB_01994,ECB_01995,ECB_01996,ECB_01997,ECB_01998,ECB_01999,ECB_02000,ECB_02001,ECB_02002,ECB_02003,ECB_02004,ECB_02005,ECB_02006,ECB_02007,ECB_02008,ECB_02009,ECB_02010,ECB_02011,ECB_02012,[ECB_02013]	delta 22146bp
Lac_Glu	1	fbaB/yegT	fructose-bisphosphate aldolase/predicted nucleoside transporter	intergenic (-124/-133)
Lac_Glu	1	yehM	hypothetical protein	S153P
Lac_Glu	1	cdd	cytidine deaminase	E116G
Lac_Glu	1	mglA	fused methyl-galactoside transporter subunits of ABC superfamily: ATP-binding components	D124G
Lac_Glu	1	folE/yeiG	GTP cyclohydrolase I/predicted esterase	deltaC intergenic (-67/-191)
Lac_Glu	1	fruK	1-phosphofructokinase	T155A
Lac_Glu	1	bcr	bicyclomycin/multidrug efflux system	V310A
Lac_Glu	1	yejO	predicted autotransporter outer membrane protein	T26A
Lac_Glu	1	ccmH	heme lyase, CcmH subunit	A314A
Lac_Glu	1	ccmA	heme exporter subunit	I180V
Lac_Glu	1	napH	quinol dehydrogenase membrane component	S283S
Lac_Glu	1	atoB	acetyl-CoA acetyltransferase	(G)6->7 coding (341/1185 nt)
Lac_Glu	1	atoB	acetyl-CoA acetyltransferase	V140A
Lac_Glu	1	nuoJ	NADH dehydrogenase subunit J	G47G
Lac_Glu	1	nuoF	NADH:ubiquinone oxidoreductase, chain F	I436V
Lac_Glu	1	lrhA/yfbQ	DNA-binding transcriptional repressor protein/aspartate aminotransferase	intergenic (-51/-869)
Lac_Glu	1	aroC	chorismate synthase	S270G
Lac_Glu	1	yfcP	predicted fimbrial-like adhesin protein	A79T
Lac_Glu	1	fadL	long-chain fatty acid outer membrane transporter	S433P
Lac_Glu	1	yfdX	hypothetical protein	A140V
Lac_Glu	1	yfeA	predicted diguanylate cyclase	S548S
Lac_Glu	1	ligA	NAD-dependent DNA ligase LigA	E231E
Lac_Glu	1	cysK/ptsH	cysteine synthase A, O-acetylserine sulfhydrolase A subunit/phosphohistidinoprotein-hexose phosphotransferase component of PTS system (Hpr)	intergenic (+82/-302)
Lac_Glu	1	yfeT	predicted DNA-binding transcriptional regulator	R107H
Lac_Glu	1	ypeA	putative acetyltransferase	G73G
Lac_Glu	1	eutA	reactivating factor for ethanolamine ammonia lyase	G155D
Lac_Glu	1	eutI	predicted phosphotransacetylase subunit	(T)6->7 coding (269/1017 nt)
Lac_Glu	1	ppx	exopolyphosphatase	S379S
Lac_Glu	1	csiE	stationary phase inducible protein	Y292H
Lac_Glu	1	hcaT	predicted 3-phenylpropionic transporter	(C)5->6 coding (645/1140 nt)
Lac_Glu	1	yphB	hypothetical protein	Q172*
Lac_Glu	1	era	GTP-binding protein Era	E225E
Lac_Glu	1	era	GTP-binding protein Era	A208A
Lac_Glu	1	yfjG/smpB	hypothetical protein/SsrA-binding protein	intergenic (-77/-55)
Lac_Glu	1	argY	tRNA-Arg
Lac_Glu	1	mutS	DNA mismatch repair protein	delta27-bp coding (1655-1681/2562 nt)
Lac_Glu	1	ispD	2-C-methyl-D-erythritol 4-phosphate cytidylyltransferase	A163A
Lac_Glu	1	relA	(p)ppGpp synthetase I/GTP pyrophosphokinase	R497C
Lac_Glu	1	ygdH/sdaC	hypothetical protein/predicted serine transporter	intergenic (+263/-294)
Lac_Glu	1	xni	exonuclease IX	Y96C
Lac_Glu	1	fucR	DNA-binding transcriptional activator	L24P
Lac_Glu	1	csdA	cysteine sulfinate desulfinase	L166L
Lac_Glu	1	ygdL	hypothetical protein	L149L
Lac_Glu	1	recC	exonuclease V (RecBCD complex), gamma chain	E581K
Lac_Glu	1	ptsP	fused PTS enzyme: PEP-protein phosphotransferase (enzyme I)/GAF domain containing protein	A363V
Lac_Glu	1	ygeR	Tetratricopeptide repeat transcriptional regulator	(G)7->9 coding (212/756 nt)
Lac_Glu	1	xdhB	xanthine dehydrogenase, FAD-binding subunit	(G)6->8 coding (866/879 nt)
Lac_Glu	1	ssnA	putative chlorohydrolase/aminohydrolase	A97T
Lac_Glu	1	gcvP	glycine dehydrogenase	G442G
Lac_Glu	1	yggR	predicted transporter	A188A
Lac_Glu	1	ECB_02798	conserved hypothetical protein	(A)9->10 coding (131/903 nt)
Lac_Glu	1	ECB_02817	KpsU protein	V56A
Lac_Glu	1	glcD/glcC	glycolate oxidase subunit, FAD-linked/DNA-binding transcriptional dual regulator, glycolate-binding	(T)8->7 intergenic (-124/-127)
Lac_Glu	1	ECB_02856	conserved hypothetical protein	(C)6->7 coding (276/1071 nt)
Lac_Glu	1	yghU	predicted S-transferase	D86V
Lac_Glu	1	hybB	predicted hydrogenase 2 cytochrome b type component	T253I
Lac_Glu	1	dkgA	2,5-diketo-D-gluconate reductase A	(C)5->6 coding (256/828 nt)
Lac_Glu	1	yqhG	hypothetical protein	(C)6->7 coding (63/927 nt)
Lac_Glu	1	garK	glycerate kinase I	K269K
Lac_Glu	1	yraQ	predicted permease	T287M
Lac_Glu	1	nlp	DNA-binding transcriptional activator of maltose metabolism	R18C
Lac_Glu	1	gltB	glutamate synthase, large subunit	C1133C
Lac_Glu	1	yhcP	p-hydroxybenzoic acid efflux system component	T261A
Lac_Glu	1	yhcS	predicted DNA-binding transcriptional regulator, efflux system	Y66C
Lac_Glu	1	fis	DNA-binding protein Fis	G82S
Lac_Glu	1	yrdC	predicted ribosome maturation factor	V80A
Lac_Glu	1	trkA	potassium transporter peripheral membrane component	A310T
Lac_Glu	1	rplD	50S ribosomal protein L4	K47R
Lac_Glu	1	gspD	general secretory pathway component, cryptic	(C)6->7 coding (427/1953 nt)
Lac_Glu	1	fusA	elongation factor EF-2	A319A
Lac_Glu	1	ppiA	peptidyl-prolyl cis-trans isomerase A (rotamase A)	Y146C
Lac_Glu	1	yrfF	predicted inner membrane protein	G232G
Lac_Glu	1	pckA	phosphoenolpyruvate carboxykinase	G107D
Lac_Glu	1	ompR	osmolarity response regulator	L147P
Lac_Glu	1	malT	transcriptional regulator MalT	G845E
Lac_Glu	1	gntU	gluconate transporter, low affinity GNT 1 system	E258E
Lac_Glu	1	ggt	gamma-glutamyltranspeptidase periplasmic precursor	Y580C
Lac_Glu	1	ugpQ	cytoplasmic glycerophosphodiester phosphodiesterase	M109V
Lac_Glu	1	yhhK	hypothetical protein	A100A
Lac_Glu	1	yhhM/yhhN	hypothetical protein/conserved inner membrane protein	intergenic (-33/-108)
Lac_Glu	1	yhiJ	hypothetical protein	T343A
Lac_Glu	1	yhiO	universal stress protein UspB	IS150 coding (180-181/336 nt)
Lac_Glu	1	yhiP	predicted transporter	R14H
Lac_Glu	1	arsC/yhiS	arsenate reductase/hypothetical protein	(C)7->6 intergenic (+18/-611)
Lac_Glu	1	gadX	DNA-binding transcriptional dual regulator	V221M
Lac_Glu	1	yhjA	predicted cytochrome C peroxidase	(C)6->7 coding (645/1398 nt)
Lac_Glu	1	treF	cytoplasmic trehalase	deltaG coding (417/1650 nt)
Lac_Glu	1	yhjD	conserved inner membrane protein	W224*
Lac_Glu	1	yiaY	predicted Fe-containing alcohol dehydrogenase	R240R
Lac_Glu	1	yibF/rhsA	predicted glutathione S-transferase/rhsA element core protein RshA	intergenic (-16/-213)
Lac_Glu	1	kbl	2-amino-3-ketobutyrate coenzyme A ligase	T241A
Lac_Glu	1	spoT	bifunctional (p)ppGpp synthetase II/ guanosine-3',5'-bis pyrophosphate 3'-pyrophosphohydrolase	F108S
Lac_Glu	1	ECB_03520	conserved hypothetical protein	(T)7->6 coding (1317/1359 nt)
Lac_Glu	1	yicM	predicted transporter	A444V
Lac_Glu	1	uhpA/ilvN	DNA-binding response regulator in two-component regulatory system wtih UhpB/acetolactate synthase small subunit	(A)9->8 intergenic (-27/+48)
Lac_Glu	1	dgoD	galactonate dehydratase	S157S
Lac_Glu	1	glmS	D-fructose-6-phosphate amidotransferase	H295Y
Lac_Glu	1	atpI	F0F1 ATP synthase subunit I	A46V
Lac_Glu	1	yieM	predicted von Willibrand factor containing protein	A28T
Lac_Glu	1	rbsD‚[rbsC]	rbsD,rbsA,[rbsC]	delta 3027bp
Lac_Glu	1	ilvE	branched-chain amino acid aminotransferase	T297I
Lac_Glu	1	rho	transcription termination factor Rho	H42R
Lac_Glu	1	frvB	fused predicted PTS enzymes: IIB component/IIC component	G227G
Lac_Glu	1	yiiL/rhaD	L-rhamnose mutarotase/rhamnulose-1-phosphate aldolase	intergenic (-7/+3)
Lac_Glu	1	rhaB	rhamnulokinase	V306V
Lac_Glu	1	hslU	ATP-dependent protease ATP-binding subunit	A380T
Lac_Glu	1	frwC	predicted enzyme IIC component of PTS	G185G
Lac_Glu	1	yijC	DNA-binding transcriptional repressor	D189G
Lac_Glu	1	purD	phosphoribosylamine-glycine ligase	P94S
Lac_Glu	1	lamB	maltoporin precursor	S272L
Lac_Glu	1	nrfA	nitrite reductase, formate-dependent, cytochrome	P91L
Lac_Glu	1	nrfE	heme lyase (NrfEFG) for insertion of heme into c552, subunit NrfE	A212V
Lac_Glu	1	rpiR	DNA-binding transcriptional repressor	G215R
Lac_Glu	1	yjcZ	hypothetical protein	C184C
Lac_Glu	1	aspA	aspartate ammonia-lyase	C431C
Lac_Glu	1	aidB	isovaleryl CoA dehydrogenase	deltaT coding (1616/1626 nt)
Lac_Glu	1	fklB	FKBP-type peptidyl-prolyl cis-trans isomerase (rotamase)	Q24*
Lac_Glu	1	fklB/cycA	FKBP-type peptidyl-prolyl cis-trans isomerase (rotamase)/D-alanine/D-serine/glycine transporter	(A)7->6 intergenic (+307/-2)
Lac_Glu	1	valS	valyl-tRNA synthetase	V855A
Lac_Glu	1	fimH	minor component of type 1 fimbriae	(G)7->8 coding (418/903 nt)
Lac_Glu	1	yjiC/yjiD	hypothetical protein/DNA replication/recombination/repair protein	(T)9->8 intergenic (-449/-224)
Lac_Glu	1	insB-28/mcrC	IS1 protein InsB/5-methylcytosine-specific restriction enzyme McrBC, subunit McrC	intergenic (+2810/+616)
Lac_Glu	1	hsdM	DNA methylase M	Y405H
Lac_Glu	1	hsdR	endonuclease R	V814V
Lac_Glu	1	yjjP	predicted inner membrane protein	N135S
Lac_Glu	1	nadR	nicotinamide-nucleotide adenylyltransferase	P75L
Lac_Glu	2	mokC/nhaA	regulatory protein for HokC, overlaps CDS of hokC/pH-dependent sodium/proton antiporter	IS150 intergenic (-14/-514)
Lac_Glu	2	araA	L-arabinose isomerase	D92G
Lac_Glu	2	yacC	hypothetical protein	IS150 coding (244-246/348 nt)
Lac_Glu	2	[citF]	[citF]	IS150
Lac_Glu	2	rpsA	30S ribosomal protein S1	R91C
Lac_Glu	2	ompF/asnS	outer membrane porin 1a (Ia;b;F)/asparaginyl-tRNA synthetase	(A)5->6 intergenic (-191/+411)
Lac_Glu	2	fabF/pabC	3-oxoacyl-(acyl carrier protein) synthase/4-amino-4-deoxychorismate lyase	IS150 intergenic (+32/-86)
Lac_Glu	2	ldrC/chaA	toxic polypeptide, small/calcium/sodium:proton antiporter	IS150 intergenic (-167/+235)
Lac_Glu	2	mokB/trg	regulatory peptide/methyl-accepting chemotaxis protein III, ribose and galactose sensor receptor	IS150 intergenic (-13/-326)
Lac_Glu	2	ydcJ	hypothetical protein	deltaCT coding (645-646/1344 nt)
Lac_Glu	2	astB	succinylarginine dihydrolase	IS150 coding (1034-1036/1344 nt)
Lac_Glu	2	yoaE/manX	fused predicted membrane protein/conserved hypothetical protein/fused mannose-specific PTS enzymes: IIA component/IIB component	intergenic (-304/-159)
Lac_Glu	2	fruK	1-phosphofructokinase	A229V
Lac_Glu	2	yfcTU	predicted outer membrane export usher protein	IS150 coding (1121-1123/2646 nt)
Lac_Glu	2	ddg/yfdZ	lipid A biosynthesis palmitoleoyl acyltransferase/hypothetical protein	intergenic (+123/+369)
Lac_Glu	2	ECB_02621	conserved hypothetical protein	IS186 coding (372-379/849 nt)
Lac_Glu	2	recD	exonuclease V (RecBCD complex), alpha chain	V10A
Lac_Glu	2	malT	transcriptional regulator MalT	R692C
Lac_Glu	2	yhiO/uspA	universal stress protein UspB/universal stress global response regulator	IS150 intergenic (-35/-354)
Lac_Glu	2	spoT	bifunctional (p)ppGpp synthetase II/ guanosine-3',5'-bis pyrophosphate 3'-pyrophosphohydrolase	V593E
Lac_Glu	2	rbsD‚rbsB	rbsD,rbsA,rbsC,rbsB	delta 4049bp
Lac_Glu	2	yifB/ilvL	predicted bifunctional enzyme and transcriptional regulator/ilvG operon leader peptide	(T)7->6 intergenic (-173/-150)
Lac_Glu	2	rhaS	DNA-binding transcriptional activator, L-rhamnose-binding	IS150 coding (688-690/837 nt)
Lac_Glu	2	cpxP/fieF	periplasmic protein combats stress/ferrous iron efflux protein F	intergenic (+59/-90)
Lac_Glu	2	yjaG/hupA	hypothetical protein/HU, DNA-binding transcriptional regulator, alpha subunit	intergenic (+45/-142)
Lac_Glu	2	dcuR/yjdI	DNA-binding response regulator in two-component regulatory system with DcuS/hypothetical protein	deltaCGCGG intergenic (-768/-1042)
Lac_Glu	2	idnT	L-idonate and D-gluconate transporter	IS150 coding (615/1320 nt)
Lac_Glu	2	sgcR‚insA-27	sgcR,sgcE,sgcA,sgcQ,sgcC,sgcB,sgcX,yjhP,yjhQ,ECB_04174,yjhS,yjhT,yjhA,insB-27,insA-27	delta 16229bp
Lac_Glu	2	nadR	nicotinamide-nucleotide adenylyltransferase	IS150 coding (140/1233 nt)
Lac_Glu	3	mokC/nhaA	regulatory protein for HokC, overlaps CDS of hokC/pH-dependent sodium/proton antiporter	IS150 intergenic (-14/-514)
Lac_Glu	3	fruR	DNA-binding transcriptional dual regulator	P285L
Lac_Glu	3	secA	translocase	L667L
Lac_Glu	3	lpdA	dihydrolipoamide dehydrogenase	A105V
Lac_Glu	3	yacH	hypothetical protein	P9S
Lac_Glu	3	lpxB	lipid-A-disaccharide synthase	A99V
Lac_Glu	3	lpxB	lipid-A-disaccharide synthase	V121A
Lac_Glu	3	rrlH	23S ribosomal RNA
Lac_Glu	3	mltD	predicted membrane-bound lytic murein transglycosylase D	V22A
Lac_Glu	3	yafA	fermentation/respiration switch protein	I377I
Lac_Glu	3	yagR	predicted oxidoreductase with molybdenum-binding domain	A255A
Lac_Glu	3	yagV	hypothetical protein	(G)6->7 coding (254/711 nt)
Lac_Glu	3	ykgK	predicted regulator	R96K
Lac_Glu	3	ykgF	predicted amino acid dehydrogenase with NAD(P)-binding domain and ferridoxin-like domain	P437L
Lac_Glu	3	prpE/codB	predicted propionyl-CoA synthetase with ATPase domain/cytosine transporter	(C)5->6 intergenic (+114/-122)
Lac_Glu	3	lacZ	beta-D-galactosidase	S526S
Lac_Glu	3	lacZ	beta-D-galactosidase	Q51*
Lac_Glu	3	lacI	lac repressor	deltaCCAG coding (592-595/1083 nt)
Lac_Glu	3	mhpB	2,3-dihydroxyphenylpropionate 1,2-dioxygenase	P120S
Lac_Glu	3	rdgC/yajF	recombination associated protein/fructokinase	intergenic (-40/-85)
Lac_Glu	3	sbcD	exonuclease, dsDNA, ATP-dependent	V104A
Lac_Glu	3	brnQ	predicted branched chain amino acid transporter (LIV-II)	E108G
Lac_Glu	3	malZ/queA	maltodextrin glucosidase/S-adenosylmethionine:tRNA ribosyltransferase-isomerase	intergenic (+123/-556)
Lac_Glu	3	malZ/queA	maltodextrin glucosidase/S-adenosylmethionine:tRNA ribosyltransferase-isomerase	intergenic (+632/-47)
Lac_Glu	3	tig/clpP	trigger factor/ATP-dependent Clp protease proteolytic subunit	(T)8->7 intergenic (+66/-180)
Lac_Glu	3	glnK	nitrogen assimilation regulatory protein for GlnL, GlnE, and AmtB	(G)6->7 coding (145/339 nt)
Lac_Glu	3	ushA	UDP-sugar hydrolase	D210G
Lac_Glu	3	hyi	hydroxypyruvate isomerase	D39A
Lac_Glu	3	ylbE	hypothetical protein	P100S
Lac_Glu	3	arcC	predicted carbamate kinase	P259L
Lac_Glu	3	sfmH	predicted fimbrial-like adhesin protein	Y69C
Lac_Glu	3	ybcT	predicted murein endopeptidase	H25Y
Lac_Glu	3	ybcU/ECB_00510	predicted lipoprotein/conserved hypothetical protein	(G)7->6 intergenic (-123/+238)
Lac_Glu	3	yhhI-2	predicted transposase	IS3 coding (269-271/1137 nt)
Lac_Glu	3	ybdK/insJ-1	gamma-glutamyl:cysteine ligase/IS150 hypothetical protein	(T)8->9 intergenic (-89/-180)
Lac_Glu	3	insJ-1	IS150 hypothetical protein	V15A
Lac_Glu	3	entA	2,3-dihydroxybenzoate-2,3-dehydrogenase	Q41R
Lac_Glu	3	ybdR	predicted oxidoreductase, Zn-dependent and NAD(P)-binding	P173L
Lac_Glu	3	ybeM	putative NAD(P)-binding amidase-type enzyme YbeM (C-N hydrolase family)	P89S
Lac_Glu	3	tatE/lipA	twin arginine translocase protein E/lipoyl synthase	(A)6->7 intergenic (+46/+55)
Lac_Glu	3	mrdA	transpeptidase involved in peptidoglycan synthesis (penicillin-binding protein 2)	L16P
Lac_Glu	3	phpB	predicted alpha-ribazole-5'-P phosphatase	E81E
Lac_Glu	3	hscC	Hsp70 family chaperone Hsc62, binds to RpoD and inhibits transcription	G449G
Lac_Glu	3	rihA/insJ-2	ribonucleoside hydrolase 1/IS150 hypothetical protein	intergenic (-89/-448)
Lac_Glu	3	ybfM	predicted outer membrane porin	Y363H
Lac_Glu	3	ECB_00663/ECB_00664	hypothetical protein/hypothetical protein	intergenic (-12/-207)
Lac_Glu	3	nei	endonuclease VIII/ 5-formyluracil/5-hydroxymethyluracil DNA glycosylase	G235D
Lac_Glu	3	sucB	dihydrolipoamide acetyltransferase	A254V
Lac_Glu	3	farR	DNA-binding transcriptional dual regulator, fatty-acyl-binding	A147A
Lac_Glu	3	pnuC	predicted nicotinamide mononucleotide transporter	V137A
Lac_Glu	3	ECB_00735	hypothetical protein	P94A
Lac_Glu	3	ECB_00738	hypothetical protein	E315E
Lac_Glu	3	uvrB	excinuclease ABC subunit B	R442*
Lac_Glu	3	ybiC	predicted dehydrogenase	G283G
Lac_Glu	3	ybiF	threonine and homoserine efflux system	(C)5->6 coding (462/888 nt)
Lac_Glu	3	ybiF	threonine and homoserine efflux system	T94A
Lac_Glu	3	ompX	outer membrane protein X	T17T
Lac_Glu	3	ybiP	predicted hydrolase, inner membrane	L341L
Lac_Glu	3	ybiS/ybiT	hypothetical protein/fused predicted transporter subunits of ABC superfamily: ATP-binding components	intergenic (-35/-184)
Lac_Glu	3	yliI	predicted dehydrogenase	(C)5->6 coding (907/1116 nt)
Lac_Glu	3	ECB_00828	conserved hypothetical protein	(G)5->7 coding (13/336 nt)
Lac_Glu	3	ECB_00842	phage baseplate assembly protein	V66A
Lac_Glu	3	ybjL	hypothetical protein	H144Y
Lac_Glu	3	clpA/serW	ATPase and specificity subunit of ClpA-ClpP ATP-dependent serine protease, chaperone activity/tRNA-Ser	(G)7->8 intergenic (+358/+340)
Lac_Glu	3	clpA/serW	ATPase and specificity subunit of ClpA-ClpP ATP-dependent serine protease, chaperone activity/tRNA-Ser	(C)7->8 intergenic (+464/+234)
Lac_Glu	3	clpA/serW	ATPase and specificity subunit of ClpA-ClpP ATP-dependent serine protease, chaperone activity/tRNA-Ser	(G)7->8 intergenic (+536/+162)
Lac_Glu	3	dmsA	dimethyl sulfoxide reductase, anaerobic, subunit A	D118G
Lac_Glu	3	mukB	cell division protein MukB	E1086E
Lac_Glu	3	ycbB	predicted carboxypeptidase	(G)5->6 coding (1006/1848 nt)
Lac_Glu	3	pepN	aminopeptidase N	R783H
Lac_Glu	3	ycbT	predicted fimbrial-like adhesin protein	(G)7->8 coding (418/1071 nt)
Lac_Glu	3	ycbF	predicted periplasmic pilini chaperone	(G)7->10 coding (214/711 nt)
Lac_Glu	3	ycbX	predicted 2Fe-2S cluster-containing protein	+G coding (516/1110 nt)
Lac_Glu	3	ycbY	predicted methyltransferase	K670K
Lac_Glu	3	hyaB	hydrogenase 1, large subunit	S290S
Lac_Glu	3	hyaF	HyaF	G220G
Lac_Glu	3	appB	cytochrome bd-II oxidase, subunit II	(G)5->6 coding (1089/1137 nt)
Lac_Glu	3	torS	hybrid sensory histidine kinase in two-component regulatory system with TorR	Q799Q
Lac_Glu	3	cbpA	curved DNA-binding protein, DnaJ-like protein	W220R
Lac_Glu	3	htrB	lipid A biosynthesis lauroyl acyltransferase	A284T
Lac_Glu	3	grxB/yceL	glutaredoxin 2 (Grx2)/predicted drug efflux system	(G)6->7 intergenic (-54/+10)
Lac_Glu	3	yceL	predicted drug efflux system	L260F
Lac_Glu	3	rne	fused ribonucleaseE: endoribonuclease/RNA-binding protein/RNA degradosome binding protein	C832R
Lac_Glu	3	fabF	3-oxoacyl-(acyl carrier protein) synthase	V17F
Lac_Glu	3	ndh	respiratory NADH dehydrogenase 2/cupric reductase	G363G
Lac_Glu	3	ycfR	hypothetical protein	Q27R
Lac_Glu	3	ycfU	outer membrane-specific lipoprotein transporter subunit	A259A
Lac_Glu	3	ycgG	conserved inner membrane protein	A234T
Lac_Glu	3	dadX/ycgO	alanine racemase/potassium/proton antiporter	intergenic (+370/+16)
Lac_Glu	3	ycgV	predicted adhesin	S821P
Lac_Glu	3	ycgV	predicted adhesin	(G)7->8 coding (121/2868 nt)
Lac_Glu	3	ldrC/chaA	toxic polypeptide, small/calcium/sodium:proton antiporter	IS150 intergenic (-167/+235)
Lac_Glu	3	adhE	fused acetaldehyde-CoA dehydrogenase/iron-dependent alcohol dehydrogenase/pyruvate-formate lyase deactivase	A470A
Lac_Glu	3	sapA	predicted antimicrobial peptide transporter subunit	P293L
Lac_Glu	3	tpx	thiol peroxidase	S36S
Lac_Glu	3	recE	exonuclease VIII, 5' -> 3' specific dsDNA exonuclease	E412K
Lac_Glu	3	mokB/trg	regulatory peptide/methyl-accepting chemotaxis protein III, ribose and galactose sensor receptor	IS150 intergenic (-14/-326)
Lac_Glu	3	ydcR	fused predicted DNA-binding transcriptional regulator/predicted amino transferase	(A)8->7 coding (786/1407 nt)
Lac_Glu	3	dos	cAMP phosphodiesterase, heme-regulated	Y72C
Lac_Glu	3	hipB/ydeZ	DNA-binding transcriptional regulator/AI2 transporter	(C)7->8 intergenic (-1689/-89)
Lac_Glu	3	lomR	predicted protein	(C)6->7 coding (479/600 nt)
Lac_Glu	3	cspI	cold shock protein	V32V
Lac_Glu	3	fumA	fumarate hydratase (fumarase A), aerobic Class I	S496S
Lac_Glu	3	ydhF	predicted oxidoreductase	R16C
Lac_Glu	3	ribC	riboflavin synthase subunit alpha	T38T
Lac_Glu	3	ydhW	hypothetical protein	Y89C
Lac_Glu	3	pykF	pyruvate kinase	D177N
Lac_Glu	3	ydiK	predicted inner membrane protein	(G)7->8 coding (405/1113 nt)
Lac_Glu	3	ydiK/ydiL	predicted inner membrane protein/hypothetical protein	intergenic (+370/-59)
Lac_Glu	3	ydiR	predicted electron transfer flavoprotein, FAD-binding	V54A
Lac_Glu	3	infC	translation initiation factor IF-3	R132H
Lac_Glu	3	yeaG/yeaH	conserved hypothetical protein with nucleoside triphosphate hydrolase domain/hypothetical protein	(G)6->7 intergenic (+109/-4)
Lac_Glu	3	yoaA	conserved hypothetical protein with nucleoside triphosphate hydrolase domain	Y342H
Lac_Glu	3	yebS	conserved inner membrane protein	(C)6->7 coding (388/1284 nt)
Lac_Glu	3	yebK	predicted DNA-binding transcriptional regulator	(A)8->9 coding (391/870 nt)
Lac_Glu	3	torZ	trimethylamine N-oxide reductase system III, catalytic subunit	A282A
Lac_Glu	3	flhA	flagellar biosynthesis protein A	E676E
Lac_Glu	3	yeeJ/shiA	adhesin/shikimate transporter	intergenic (+40/-1589)
Lac_Glu	3	erfK	conserved hypothetical protein with NAD(P)-binding Rossmann-fold domain	(A)7->8 coding (218/933 nt)
Lac_Glu	3	cobS	cobalamin synthase	T152T
Lac_Glu	3	yeeF	predicted amino-acid transporter	P192L
Lac_Glu	3	hisC	histidinol-phosphate aminotransferase	L9L
Lac_Glu	3	manB	Phosphomannomutase	G86G
Lac_Glu	3	gatY/fbaB	D-tagatose 1,6-bisphosphate aldolase 2, catalytic subunit/fructose-bisphosphate aldolase	(A)9->8 intergenic (-125/+175)
Lac_Glu	3	yegX	predicted hydrolase	G240G
Lac_Glu	3	thiM	hydroxyethylthiazole kinase	P242S
Lac_Glu	3	ECB_02034	hypothetical protein	A98T
Lac_Glu	3	yehK/yehL	hypothetical protein/predicted transporter subunit: ATP-binding component of ABC superfamily	(T)8->7 intergenic (+195/-112)
Lac_Glu	3	yehW	predicted transporter subunit: membrane component of ABC superfamily	R158*
Lac_Glu	3	yohGH/yohI	predicted outer membrane protein/tRNA-dihydrouridine synthase C	intergenic (-90/+662)
Lac_Glu	3	yeiN	hypothetical protein	A29A
Lac_Glu	3	yeiQ	predicted dehydrogenase, NAD-dependent	A5T
Lac_Glu	3	yejO	predicted autotransporter outer membrane protein	(C)7->6 coding (340/2511 nt)
Lac_Glu	3	napB	nitrate reductase, small, cytochrome C550 subunit, periplasmic	T142A
Lac_Glu	3	yfaA	hypothetical protein	A305V
Lac_Glu	3	glpT	sn-glycerol-3-phosphate transporter	L174P
Lac_Glu	3	yfaV	predicted transporter	A374V
Lac_Glu	3	yfbW	hypothetical protein	L6L
Lac_Glu	3	pdxB	erythronate-4-phosphate dehydrogenase	A168T
Lac_Glu	3	fabB/yfcK	3-oxoacyl-(acyl carrier protein) synthase/hypothetical protein	intergenic (-60/-99)
Lac_Glu	3	fadL	long-chain fatty acid outer membrane transporter	(G)6->7 coding (438/1347 nt)
Lac_Glu	3	ypdA	predicted sensory kinase in two-component system with YpdB	T60A
Lac_Glu	3	nupC/yfeA	nucleoside (except guanosine) transporter/predicted diguanylate cyclase	IS186 intergenic (+24/+21)
Lac_Glu	3	ypeA	putative acetyltransferase	E9E
Lac_Glu	3	yffI	predicted carboxysome structural protein with predicted role in ethanolamine utilization	A20V
Lac_Glu	3	maeB	malic enzyme	F15F
Lac_Glu	3	acrD	aminoglycoside/multidrug efflux system	(G)5->6 coding (1853/3114 nt)
Lac_Glu	3	pbpC	fused transglycosylase/transpeptidase	V198A
Lac_Glu	3	sseA	3-mercaptopyruvate sulfurtransferase	(G)6->7 coding (362/846 nt)
Lac_Glu	3	sseA	3-mercaptopyruvate sulfurtransferase	V157A
Lac_Glu	3	hscB	co-chaperone HscB	T140A
Lac_Glu	3	iscU	scaffold protein	R57R
Lac_Glu	3	purL/insA-19	phosphoribosylformylglycinamidine synthase/IS1 protein InsA	intergenic (-43/-1781)
Lac_Glu	3	gabT	4-aminobutyrate aminotransferase	N395S
Lac_Glu	3	proW	glycine betaine transporter subunit	V211M
Lac_Glu	3	ygaXY	predicted transporter	V166A
Lac_Glu	3	emrB	multidrug efflux system protein	L186P
Lac_Glu	3	yqaB	predicted hydrolase	Y2H
Lac_Glu	3	alaS	alanyl-tRNA synthetase	G336G
Lac_Glu	3	pphB	serine/threonine-specific protein phosphatase 2	I129N
Lac_Glu	3	ygbK	hypothetical protein	A230T
Lac_Glu	3	barA	hybrid sensory histidine kinase, in two-component regulatory system with UvrY	T552T
Lac_Glu	3	sdaB	L-serine deaminase II	E196D
Lac_Glu	3	metV/amiC	tRNA-Met/N-acetylmuramoyl-L-alanine amidase	(T)7->8 intergenic (+30/+44)
Lac_Glu	3	recB	exonuclease V (RecBCD complex), beta subunit	R237C
Lac_Glu	3	ygeR	Tetratricopeptide repeat transcriptional regulator	I182T
Lac_Glu	3	ygeR	Tetratricopeptide repeat transcriptional regulator	(G)7->8 coding (212/756 nt)
Lac_Glu	3	ygfT	fused predicted oxidoreductase: Fe-S subunit/nucleotide-binding subunit	A25A
Lac_Glu	3	prfB	peptide chain release factor 2	N48S
Lac_Glu	3	ygfY	hypothetical protein	R79L
Lac_Glu	3	cmtA	predicted fused mannitol-specific PTS enzymes: IIB component/IIC component	A423V
Lac_Glu	3	ECB_02798	conserved hypothetical protein	V222V
Lac_Glu	3	ECB_02816	KpsD protein	A415A
Lac_Glu	3	yghK	glycolate transporter	G13G
Lac_Glu	3	ECB_02855	conserved hypothetical protein	F94F
Lac_Glu	3	ECB_02856	conserved hypothetical protein	(C)6->7 coding (276/1071 nt)
Lac_Glu	3	yghXY/yghZ	predicted hydrolase/aldo-keto reductase	intergenic (-263/-17)
Lac_Glu	3	parC	DNA topoisomerase IV subunit A	G449G
Lac_Glu	3	ygiD	predicted dioxygenase	V182A
Lac_Glu	3	yqiJ	predicted inner membrane protein	V93I
Lac_Glu	3	ygiM/cca	predicted signal transduction protein (SH3 domain)/fused tRNA nucleotidyl transferase/2'3'-cyclic phosphodiesterase/2'nucleotidase and phosphatase	intergenic (+56/-8)
Lac_Glu	3	ygjE	predicted tartrate:succinate antiporter	V256A
Lac_Glu	3	ygjE	predicted tartrate:succinate antiporter	D329G
Lac_Glu	3	ebgA	cryptic beta-D-galactosidase, alpha subunit	G977D
Lac_Glu	3	uxaA	altronate hydrolase	Q168Q
Lac_Glu	3	exuT	hexuronate transporter	(T)8->9 coding (32/1419 nt)
Lac_Glu	3	yhaK	predicted pirin-related protein	V42A
Lac_Glu	3	yhaO	predicted transporter	G29G
Lac_Glu	3	yhaC/garK	hypothetical protein/glycerate kinase I	intergenic (+858/+144)
Lac_Glu	3	agaC	N-acetylgalactosamine-specific enzyme IIC component of PTS	S88P
Lac_Glu	3	mtr	tryptophan transporter of high affinity	(C)7->8 coding (1005/1245 nt)
Lac_Glu	3	deaD	ATP-dependent RNA helicase	Y320C
Lac_Glu	3	gltB	glutamate synthase, large subunit	W340*
Lac_Glu	3	nanT	sialic acid transporter	S165G
Lac_Glu	3	mreC	cell wall structural complex MreBCD transmembrane component MreC	(CAG)4->3 coding (796-798/1104 nt)
Lac_Glu	3	yhdA	conserved inner membrane protein	E516E
Lac_Glu	3	fis	DNA-binding protein Fis	G82S
Lac_Glu	3	yrdB	hypothetical protein	L25L
Lac_Glu	3	aroE	dehydroshikimate reductase, NAD(P)-binding	P200S
Lac_Glu	3	bfd/chiA	bacterioferritin-associated ferredoxin/periplasmic endochitinase	intergenic (-66/+103)
Lac_Glu	3	yheT	predicted hydrolase	H91Y
Lac_Glu	3	yhfC/nirB	hypothetical protein/nitrite reductase, large subunit, NAD(P)H-binding	(C)5->6 intergenic (+52/-210)
Lac_Glu	3	yhfU	hypothetical protein	G55C
Lac_Glu	3	yhfY	hypothetical protein	E102E
Lac_Glu	3	yrfG	predicted hydrolase	Q152*
Lac_Glu	3	malQ	4-alpha-glucanotransferase (amylomaltase)	(C)6->7 coding (279/2085 nt)
Lac_Glu	3	malT	transcriptional regulator MalT	Q51R
Lac_Glu	3	malT	transcriptional regulator MalT	S602P
Lac_Glu	3	glgC	glucose-1-phosphate adenylyltransferase	P279S
Lac_Glu	3	gntK	gluconate kinase 2	G15G
Lac_Glu	3	ugpB	glycerol-3-phosphate transporter subunit	E34G
Lac_Glu	3	nikB	nickel transporter subunit	E244K
Lac_Glu	3	arsB	arsenite/antimonite transporter	L14L
Lac_Glu	3	yhiS	hypothetical protein	(A)8->7 coding (1096/1224 nt)
Lac_Glu	3	treF	cytoplasmic trehalase	I474T
Lac_Glu	3	dctA	C4-dicarboxylate transport protein	F336L
Lac_Glu	3	dppD	dipeptide transporter	D97D
Lac_Glu	3	rhsA	rhsA element core protein RshA	V26V
Lac_Glu	3	rhsA	rhsA element core protein RshA	R27R
Lac_Glu	3	gumD	ADP-L-glycero-D-mannoheptose-6-epimerase, NAD(P)-binding	F292L
Lac_Glu	3	spoT	bifunctional (p)ppGpp synthetase II/ guanosine-3',5'-bis pyrophosphate 3'-pyrophosphohydrolase	V127M
Lac_Glu	3	yicO	predicted xanthine/uracil permase	A97T
Lac_Glu	3	uhpA/ilvN	DNA-binding response regulator in two-component regulatory system wtih UhpB/acetolactate synthase small subunit	(A)9->8 intergenic (-27/+48)
Lac_Glu	3	yidE	hypothetical protein	(G)6->7 coding (1622/1662 nt)
Lac_Glu	3	rbsD‚[rbsR]	rbsD,rbsA,rbsC,rbsB,rbsK,[rbsR]	delta 5126bp
Lac_Glu	3	ilvA	threonine dehydratase	T344I
Lac_Glu	3	cyaA	adenylate cyclase	R380R
Lac_Glu	3	cyaA	adenylate cyclase	S615L
Lac_Glu	3	ECB_03716	conserved hypothetical protein	(C)5->6 coding (103/669 nt)
Lac_Glu	3	ubiD	3-octaprenyl-4-hydroxybenzoate decarboxylase	L221L
Lac_Glu	3	fadB/pepQ	fused 3-hydroxybutyryl-CoA epimerase/delta(3)-cis-delta(2)-trans-enoyl-CoA isomerase/enoyl-CoA hydratase/3-hydroxyacyl-CoA dehydrogenase/proline dipeptidase	intergenic (-129/-61)
Lac_Glu	3	yihM	predicted sugar phosphate isomerase	S321G
Lac_Glu	3	yihT	predicted aldolase	G200G
Lac_Glu	3	yiiR/yiiS	conserved inner membrane protein/hypothetical protein	(T)7->6 intergenic (+31/-181)
Lac_Glu	3	yiiT	stress-induced protein	S44S
Lac_Glu	3	hslU	ATP-dependent protease ATP-binding subunit	A380T
Lac_Glu	3	pflD	predicted formate acetyltransferase 2 (pyruvate formate lyase II)	R163L
Lac_Glu	3	yjaG/hupA	hypothetical protein/HU, DNA-binding transcriptional regulator, alpha subunit	(G)6->5 intergenic (+82/-105)
Lac_Glu	3	purH/rrsE	bifunctional phosphoribosylaminoimidazolecarboxamide formyltransferase/IMP cyclohydrolase/16S ribosomal RNA	intergenic (-32/-585)
Lac_Glu	3	iclR	DNA-binding transcriptional repressor	S193P
Lac_Glu	3	yjbG	hypothetical protein	P119S
Lac_Glu	3	yjbM	hypothetical protein	H101Y
Lac_Glu	3	yjbO	phage shock protein G	deltaGA coding (93-94/243 nt)
Lac_Glu	3	basR	DNA-binding response regulator in two-component regulatory system with BasS	(A)5->6 coding (305/669 nt)
Lac_Glu	3	adiA	biodegradative arginine decarboxylase	A174T
Lac_Glu	3	cadA	lysine decarboxylase 1	V12G
Lac_Glu	3	yjeP	predicted mechanosensitive channel	(C)6->7 coding (44/3324 nt)
Lac_Glu	3	mutL	DNA mismatch repair protein	deltaTGGCGC coding (215-220/1848 nt)
Lac_Glu	3	ytfF	predicted inner membrane protein	deltaC coding (554/975 nt)
Lac_Glu	3	nrdD	anaerobic ribonucleoside triphosphate reductase	V564A
Lac_Glu	3	treB	fused trehalose(maltose)-specific PTS enzyme: IIB component/IIC component	Y150H
Lac_Glu	3	yjgP	conserved inner membrane protein	D326G
Lac_Glu	3	intB/yjgW	predicted integrase/predicted protein	intergenic (+32/-291)
Lac_Glu	3	sgcC	predicted phosphotransferase enzyme IIC component	L101P
Lac_Glu	3	fimH	minor component of type 1 fimbriae	(G)7->9 coding (418/903 nt)
Lac_Glu	3	uxuA	mannonate dehydratase	D358G
Lac_Glu	3	yjiZ	predicted transporter	(C)5->6 coding (1302/1362 nt)
Lac_Glu	3	leuQ	tRNA-Leu	(G)8->7 noncoding (72/87 nt)
Lac_Glu	3	yjjI	hypothetical protein	R431R
Lac_Glu	3	nadR	nicotinamide-nucleotide adenylyltransferase	(T)6->7 coding (164/1233 nt)
Lac_Glu	3	nadR/yjjK	nicotinamide-nucleotide adenylyltransferase/fused predicted transporter subunits of ABC superfamily: ATP-binding components	intergenic (+275/+32)
Lac_Glu	4	araA	L-arabinose isomerase	D92G
Lac_Glu	4	lpxC/yacA	UDP-3-O-[3-hydroxymyristoyl] N-acetylglucosamine deacetylase/SecA regulator SecM	(T)9->10 intergenic (+79/-152)
Lac_Glu	4	mrdB	cell wall shape-determining protein	G308V
Lac_Glu	4	rpsA	30S ribosomal protein S1	L262Q
Lac_Glu	4	dinI	DNA damage-inducible protein I	IS150 coding (27-29/246 nt)
Lac_Glu	4	cysB	DNA-binding transcriptional dual regulator, O-acetyl-L-serine-binding	G25R
Lac_Glu	4	mppA	murein tripeptide (L-ala-gamma-D-glutamyl-meso-DAP) transporter subunit	IS3 coding (305-309/1614 nt)
Lac_Glu	4	cybB‚[ydcK]	cybB,ydcA,hokB,mokB,trg,ydcI,ydcJ,ydcG,ECB_01382,ydcH,rimL,[ydcK]	delta 9329bp
Lac_Glu	4	ydeQ	predicted fimbrial-like adhesin protein	IS3 coding (368-372/915 nt)
Lac_Glu	4	yegP	hypothetical protein	IS150 coding (69-71/333 nt)
Lac_Glu	4	ECB_01992	hypothetical protein	deltaCCAG coding (182-185/216 nt)
Lac_Glu	4	[yfiP]‚[yfiQ]	[yfiP],[yfiQ]	delta 1816bp
Lac_Glu	4	kgtP	alpha-ketoglutarate transporter	(C)5->4 coding (75/1299 nt)
Lac_Glu	4	kgtP/rrfG	alpha-ketoglutarate transporter/5S ribosomal RNA	intergenic (-73/+248)
Lac_Glu	4	recD	exonuclease V (RecBCD complex), alpha chain	V10A
Lac_Glu	4	ECB_02826	hypothetical protein	(T)8->9 coding (193/1377 nt)
Lac_Glu	4	malT	transcriptional regulator MalT	+GCTGCCAGTGGGAACTGGCGGCGGA coding (992/2706 nt)
Lac_Glu	4	yhiO/uspA	universal stress protein UspB/universal stress global response regulator	IS150 intergenic (-37/-354)
Lac_Glu	4	spoT	bifunctional (p)ppGpp synthetase II/ guanosine-3',5'-bis pyrophosphate 3'-pyrophosphohydrolase	I446M
Lac_Glu	4	yidK	predicted transporter	G479S
Lac_Glu	4	[rbsD]	[rbsD]	delta 361bp
Lac_Glu	4	hslU	ATP-dependent protease ATP-binding subunit	G191S
Lac_Glu	4	yijC	DNA-binding transcriptional repressor	+T coding (78/705 nt)
Lac_Glu	4	purH/rrsE	bifunctional phosphoribosylaminoimidazolecarboxamide formyltransferase/IMP cyclohydrolase/16S ribosomal RNA	intergenic (-32/-585)
Lac_Glu	4	dcuR/yjdI	DNA-binding response regulator in two-component regulatory system with DcuS/hypothetical protein	deltaCGCGG intergenic (-768/-1042)
Lac_Glu	4	yjeF	predicted carbohydrate kinase	T177T
Lac_Glu	6	yaaJ	predicted transporter	W96*
Lac_Glu	6	talB	transaldolase B	G150G
Lac_Glu	6	yaaH	conserved inner membrane protein associated with acetate transport	A7T
Lac_Glu	6	carB	carbamoyl-phosphate synthase large subunit	D592G
Lac_Glu	6	caiC/caiA	crotonobetaine/carnitine-CoA ligase/crotonobetaine reductase subunit II, FAD-binding	intergenic (-982/+422)
Lac_Glu	6	fixA	predicted electron transfer flavoprotein subunit, ETFP adenine nucleotide-binding domain protein	S207L
Lac_Glu	6	araA	L-arabinose isomerase	A74T
Lac_Glu	6	araC	DNA-binding transcriptional dual regulator	H203Y
Lac_Glu	6	araC	DNA-binding transcriptional dual regulator	V204A
Lac_Glu	6	ftsI	transpeptidase involved in septal peptidoglycan synthesis (penicillin-binding protein 3)	Q66Q
Lac_Glu	6	murG	N-acetylglucosaminyl transferase	L171L
Lac_Glu	6	ftsQ	membrane anchored protein	S153S
Lac_Glu	6	secA	translocase	F377F
Lac_Glu	6	acnB	aconitate hydratase	A60A
Lac_Glu	6	yadB	glutamyl-Q tRNA(Asp) synthetase	D126G
Lac_Glu	6	hrpB	predicted ATP-dependent helicase	P56L
Lac_Glu	6	mrcB	penicillin-binding protein 1b	A104V
Lac_Glu	6	fhuC	iron-hydroxamate transporter subunit	V145V
Lac_Glu	6	yafK	hypothetical protein	R177H
Lac_Glu	6	pepD/gpt	aminoacyl-histidine dipeptidase (peptidase D)/xanthine phosphoribosyltransferase	intergenic (-131/-130)
Lac_Glu	6	eaeH	attaching and effacing protein, pathogenesis factor	I820I
Lac_Glu	6	lacI	lac repressor	V99A
Lac_Glu	6	yaiL	nucleoprotein/polynucleotide-associated enzyme	R121H
Lac_Glu	6	frmR/yaiO	regulator protein that represses frmRAB operon/hypothetical protein	(G)8->9 intergenic (-139/+47)
Lac_Glu	6	tauB	taurine transporter subunit	A92V
Lac_Glu	6	hemB	delta-aminolevulinic acid dehydratase	V153A
Lac_Glu	6	phoA	bacterial alkaline phosphatase	A355V
Lac_Glu	6	araJ	predicted transporter	A358T
Lac_Glu	6	thiI	thiamine biosynthesis protein ThiI	E322G
Lac_Glu	6	ECB_00376	hypothetical protein	(G)6->5 coding (293/936 nt)
Lac_Glu	6	acrB	multidrug efflux system protein	G173S
Lac_Glu	6	acrR	DNA-binding transcriptional repressor	(G)5->6 coding (85/648 nt)
Lac_Glu	6	hemH	ferrochelatase	H118Y
Lac_Glu	6	ybaL	predicted transporter with NAD(P)-binding Rossmann-fold domain	G433R
Lac_Glu	6	ybaT	predicted transporter	(C)6->7 coding (570/1293 nt)
Lac_Glu	6	ybbA	predicted transporter subunit: ATP-binding component of ABC superfamily	P112P
Lac_Glu	6	rhsD	rhsD element protein	(G)6->7 coding (3818/4281 nt)
Lac_Glu	6	ECB_00490	putative DNA N-6-adenine-methyltransferase of bacteriophage	C97Y
Lac_Glu	6	ybcQ	predicted antitermination protein	T23A
Lac_Glu	6	ybcU/ECB_00510	predicted lipoprotein/conserved hypothetical protein	(G)7->8 intergenic (-123/+238)
Lac_Glu	6	ybdG/nfnB	predicted mechanosensitive channel/dihydropteridine reductase, NAD(P)H-dependent, oxygen-insensitive	intergenic (-55/+53)
Lac_Glu	6	entF	enterobactin synthase multienzyme complex component, ATP-dependent	A465A
Lac_Glu	6	fepE	regulator of length of O-antigen component of lipopolysaccharide chains	T87A
Lac_Glu	6	fepG	iron-enterobactin transporter subunit	G316G
Lac_Glu	6	fepD	iron-enterobactin transporter subunit	V56V
Lac_Glu	6	ybdR	predicted oxidoreductase, Zn-dependent and NAD(P)-binding	D170D
Lac_Glu	6	ybdR	predicted oxidoreductase, Zn-dependent and NAD(P)-binding	(G)6->7 coding (1229/1239 nt)
Lac_Glu	6	ybeD	hypothetical protein	K4K
Lac_Glu	6	rlpB	minor lipoprotein	D114D
Lac_Glu	6	lnt	apolipoprotein N-acyltransferase	T119I
Lac_Glu	6	ybfM	predicted outer membrane porin	F324L
Lac_Glu	6	ybgO	predicted fimbrial-like adhesin protein	F76L
Lac_Glu	6	gltA/sdhC	citrate synthase/succinate dehydrogenase cytochrome b556 large membrane subunit	intergenic (-162/-547)
Lac_Glu	6	hrsA	fused 2-O-a-mannosyl-D-glycerate specific PTS enzymes: IIA component/IIB component/IIC component	(G)6->7 coding (974/1977 nt)
Lac_Glu	6	ybgG	alpha-mannosidase	R676C
Lac_Glu	6	ybhH	hypothetical protein	G16G
Lac_Glu	6	moaA	molybdenum cofactor biosynthesis protein A	A234A
Lac_Glu	6	ybhF	fused predicted transporter subunits of ABC superfamily: ATP-binding components	S196S
Lac_Glu	6	dinG	ATP-dependent DNA helicase	Q443R
Lac_Glu	6	ybiS	hypothetical protein	G282D
Lac_Glu	6	ybiT	fused predicted transporter subunits of ABC superfamily: ATP-binding components	Y227C
Lac_Glu	6	ybiT	fused predicted transporter subunits of ABC superfamily: ATP-binding components	E482E
Lac_Glu	6	moeA	molybdopterin biosynthesis protein	R38C
Lac_Glu	6	yliA	fused predicted peptide transport subunits of ABC superfamily: ATP-binding components	(C)8->7 coding (870/1839 nt)
Lac_Glu	6	ECB_00846	conserved hypothetical protein	A18V
Lac_Glu	6	ybjF	23S rRNA m(5)U747-methyltransferase	(G)6->7 coding (737/1128 nt)
Lac_Glu	6	artJ	arginine transporter subunit	A60V
Lac_Glu	6	ybjT	conserved hypothetical protein with NAD(P)-binding Rossmann-fold domain	P238P
Lac_Glu	6	ltaE	L-allo-threonine aldolase, PLP-dependent	F279L
Lac_Glu	6	clpA/serW	ATPase and specificity subunit of ClpA-ClpP ATP-dependent serine protease, chaperone activity/tRNA-Ser	(C)7->8 intergenic (+464/+234)
Lac_Glu	6	trxB/lrp	thioredoxin reductase, FAD/NAD(P)-binding/DNA-binding transcriptional dual regulator, leucine-binding	(A)8->9 intergenic (-290/-255)
Lac_Glu	6	ftsK	DNA-binding membrane protein required for chromosome resolution and partitioning	V351I
Lac_Glu	6	ftsK	DNA-binding membrane protein required for chromosome resolution and partitioning	L853L
Lac_Glu	6	pflB	pyruvate formate lyase I	A239V
Lac_Glu	6	ycaL	predicted peptidase with chaperone function	G182G
Lac_Glu	6	ycaI	conserved inner membrane protein	P489L
Lac_Glu	6	ycbB	predicted carboxypeptidase	(G)6->7 coding (804/1848 nt)
Lac_Glu	6	aspC/ompF	aspartate aminotransferase, PLP-dependent/outer membrane porin 1a (Ia;b;F)	intergenic (-179/+6)
Lac_Glu	6	ssuC	alkanesulfonate transporter subunit	T135T
Lac_Glu	6	ycbW	hypothetical protein	N170D
Lac_Glu	6	pqiA	paraquat-inducible membrane protein A	F360F
Lac_Glu	6	ycbZ	predicted peptidase	S197S
Lac_Glu	6	helD	DNA helicase IV	A253A
Lac_Glu	6	yccZ	predicted exopolysaccharide export protein	(C)7->8 coding (603/1140 nt)
Lac_Glu	6	torS	hybrid sensory histidine kinase in two-component regulatory system with TorR	Q424Q
Lac_Glu	6	torR	DNA-binding response regulator in two-component regulatory system with TorS	V13I
Lac_Glu	6	ycdG	predicted transporter	S18S
Lac_Glu	6	putA	fused DNA-binding transcriptional regulator/proline dehydrogenase/pyrroline-5-carboxylate dehydrogenase	T701T
Lac_Glu	6	putA	fused DNA-binding transcriptional regulator/proline dehydrogenase/pyrroline-5-carboxylate dehydrogenase	T586T
Lac_Glu	6	ycdN	putative membrane protein	Q106*
Lac_Glu	6	ycdR	predicted enzyme associated with biofilm formation	(G)5->4 coding (413/2019 nt)
Lac_Glu	6	ycdX	hypothetical protein	T195A
Lac_Glu	6	mdoG	glucan biosynthesis protein, periplasmic	T355A
Lac_Glu	6	htrB	lipid A biosynthesis lauroyl acyltransferase	V25A
Lac_Glu	6	yceL	predicted drug efflux system	S322S
Lac_Glu	6	flgE	flagellar hook protein E	D365N
Lac_Glu	6	rne	fused ribonucleaseE: endoribonuclease/RNA-binding protein/RNA degradosome binding protein	A17T
Lac_Glu	6	rluC	23S rRNA pseudouridylate synthase	V180V
Lac_Glu	6	rpmF	50S ribosomal protein L32	V54I
Lac_Glu	6	fabF/pabC	3-oxoacyl-(acyl carrier protein) synthase/4-amino-4-deoxychorismate lyase	intergenic (+96/-24)
Lac_Glu	6	fhuE	ferric-rhodotorulic acid outer membrane transporter	R162H
Lac_Glu	6	pepT	peptidase T	T57A
Lac_Glu	6	ycfC	hypothetical protein	T129T
Lac_Glu	6	ycgG	conserved inner membrane protein	V310A
Lac_Glu	6	ymgF/ymgD	hypothetical protein/hypothetical protein	intergenic (+54/+3050)
Lac_Glu	6	ymgF/ymgD	hypothetical protein/hypothetical protein	intergenic (+768/+2336)
Lac_Glu	6	ymgF/ymgD	hypothetical protein/hypothetical protein	intergenic (+839/+2265)
Lac_Glu	6	fadR	fatty acid metabolism regulator	T77A
Lac_Glu	6	ycgB	hypothetical protein	(G)6->7 coding (964/1533 nt)
Lac_Glu	6	dhaR	predicted DNA-binding transcriptional regulator, dihydroxyacetone	A466T
Lac_Glu	6	narK/narG	nitrate/nitrite transporter/nitrate reductase 1, alpha subunit	+A intergenic (+512/-4)
Lac_Glu	6	narH	nitrate reductase 1, beta (Fe-S) subunit	F104F
Lac_Glu	6	oppA	oligopeptide transporter subunit	P470L
Lac_Glu	6	yciE	hypothetical protein	deltaA coding (18/507 nt)
Lac_Glu	6	trpC	bifunctional indole-3-glycerol phosphate synthase/phosphoribosylanthranilate isomerase	V140V
Lac_Glu	6	insB-11/yciL	IS1 protein InsA/23S rRNA pseudouridylate synthase	+G intergenic (+743/-1008)
Lac_Glu	6	insB-11/yciL	IS1 protein InsA/23S rRNA pseudouridylate synthase	intergenic (+744/-1007)
Lac_Glu	6	cysB	DNA-binding transcriptional dual regulator, O-acetyl-L-serine-binding	V19I
Lac_Glu	6	yciS	conserved inner membrane protein	L62L
Lac_Glu	6	rnb	exoribonuclease II	F485F
Lac_Glu	6	ydaA	stress-induced protein	W150R
Lac_Glu	6	ompN/ydbK	outer membrane pore protein N, non-specific/fused predicted pyruvate-flavodoxin oxidoreductase: conserved hypothetical protein/conserved hypothetical protein/FeS binding protein	(T)9->8 intergenic (-338/+29)
Lac_Glu	6	yncH/ECB_01413	hypothetical protein/conserved hypothetical protein	intergenic (+298/-522)
Lac_Glu	6	ydeP	predicted oxidoreductase	(T)7->8 coding (1553/2280 nt)
Lac_Glu	6	ydeP	predicted oxidoreductase	W127*
Lac_Glu	6	yneE	conserved inner membrane protein	G18S
Lac_Glu	6	ydfJ/ydfK	predicted transporter/predicted DNA-binding transcriptional regulator	IS3 intergenic (-499/-252)
Lac_Glu	6	ECB_01510	putative tail component of prophage	P20S
Lac_Glu	6	ECB_01546	Excisionase	C59C
Lac_Glu	6	speG	spermidine N1-acetyltransferase	H148R
Lac_Glu	6	ynfE	oxidoreductase subunit	M116V
Lac_Glu	6	fumC/fumA	fumarate hydratase/fumarate hydratase (fumarase A), aerobic Class I	intergenic (-22/+121)
Lac_Glu	6	rnfB	electron transport complex protein RnfB	G149D
Lac_Glu	6	ydgR/gst	putative tripeptide transporter permease/glutathionine S-transferase	(T)9->8 intergenic (+55/-51)
Lac_Glu	6	ydhK	conserved inner membrane protein	C602C
Lac_Glu	6	nemA	N-ethylmaleimide reductase, FMN-linked	(G)6->8 coding (836/1098 nt)
Lac_Glu	6	lhr	predicted ATP-dependent helicase	G949E
Lac_Glu	6	ydhB	predicted DNA-binding transcriptional regulator	P194L
Lac_Glu	6	cfa	cyclopropane fatty acyl phospholipid synthase (unsaturated-phospholipid methyltransferase)	Q203*
Lac_Glu	6	ydhR	hypothetical protein	G13D
Lac_Glu	6	infC	translation initiation factor IF-3	R132C
Lac_Glu	6	yoaA	conserved hypothetical protein with nucleoside triphosphate hydrolase domain	A573A
Lac_Glu	6	manY	mannose-specific enzyme IIC component of PTS	G19G
Lac_Glu	6	holE	DNA polymerase III, theta subunit	A22V
Lac_Glu	6	zwf	glucose-6-phosphate 1-dehydrogenase	S346S
Lac_Glu	6	yebK	predicted DNA-binding transcriptional regulator	N84S
Lac_Glu	6	znuB/ruvB	high-affinity zinc transporter membrane component/Holliday junction DNA helicase B	intergenic (+240/+101)
Lac_Glu	6	znuB/ruvB	high-affinity zinc transporter membrane component/Holliday junction DNA helicase B	intergenic (+243/+98)
Lac_Glu	6	flhA	flagellar biosynthesis protein A	R655Q
Lac_Glu	6	flhA	flagellar biosynthesis protein A	G196D
Lac_Glu	6	tar/cheW	methyl-accepting chemotaxis protein II/purine-binding chemotaxis protein	(G)6->5 intergenic (-50/+95)
Lac_Glu	6	motB	flagellar motor protein MotB	S165G
Lac_Glu	6	yeeI	hypothetical protein	A223T
Lac_Glu	6	dacD	D-alanyl-D-alanine carboxypeptidase (penicillin-binding protein 6b)	R252H
Lac_Glu	6	yeeF	predicted amino-acid transporter	L424L
Lac_Glu	6	yeeF	predicted amino-acid transporter	P331S
Lac_Glu	6	ECB_01994	hypothetical protein	Y815C
Lac_Glu	6	yegR/yegS	hypothetical protein/hypothetical protein	intergenic (-259/-146)
Lac_Glu	6	molR	molybdate metabolism regulator	D958G
Lac_Glu	6	mglB	methyl-galactoside transporter subunit	T276A
Lac_Glu	6	yejH	predicted ATP-dependet helicase	G286D
Lac_Glu	6	yejL	hypothetical protein	A50T
Lac_Glu	6	yojI	fused predicted multidrug transport subunits of ABC superfamily: membrane component/ATP-binding component	N202D
Lac_Glu	6	elaD/yfbM	predicted enzyme/hypothetical protein	intergenic (+20/-1100)
Lac_Glu	6	yfcE	phosphodiesterase	V78M
Lac_Glu	6	yfcP	predicted fimbrial-like adhesin protein	A79T
Lac_Glu	6	evgS	hybrid sensory histidine kinase in two-component regulatory system with EvgA	G758G
Lac_Glu	6	yfeO	hypothetical protein	(C)7->10 coding (1243/1257 nt)
Lac_Glu	6	valU	tRNA-Val
Lac_Glu	6	ECB_02307	conserved hypothetical protein	R19R
Lac_Glu	6	eutC	ethanolamine ammonia-lyase small subunit	V243A
Lac_Glu	6	eutB	ethanolamine ammonia-lyase, large subunit, heavy chain	S106S
Lac_Glu	6	acrD	aminoglycoside/multidrug efflux system	W752*
Lac_Glu	6	acrD	aminoglycoside/multidrug efflux system	D956N
Lac_Glu	6	ypfJ	hypothetical protein	S64F
Lac_Glu	6	hyfD	hydrogenase 4 membrane subunit	A351V
Lac_Glu	6	hyfE	hydrogenase 4, membrane subunit	M97I
Lac_Glu	6	ppk	polyphosphate kinase	H388H
Lac_Glu	6	ppk	polyphosphate kinase	Y607H
Lac_Glu	6	iscA	iron-sulfur cluster assembly protein	D57D
Lac_Glu	6	yfhQ	predicted methyltransferase	T15A
Lac_Glu	6	yphC	predicted oxidoreductase, Zn-dependent and NAD(P)-binding	G182G
Lac_Glu	6	era	GTP-binding protein Era	E225E
Lac_Glu	6	yfiF	predicted methyltransferase	deltaT coding (731/1038 nt)
Lac_Glu	6	aroF	3-deoxy-D-arabino-heptulosonate-7-phosphate synthase, tyrosine-repressible	S159G
Lac_Glu	6	grpE	heat shock protein	E77E
Lac_Glu	6	ygaF	predicted enzyme	E190K
Lac_Glu	6	hycG	hydrogenase 3 and formate hydrogenase complex, HycG subunit	N234S
Lac_Glu	6	mutS	DNA mismatch repair protein	delta27-bp coding (1655-1681/2562 nt)
Lac_Glu	6	ygbJ	predicted dehydrogenase, with NAD(P)-binding Rossmann-fold domain	A74T
Lac_Glu	6	ygbN	predicted transporter	L19L
Lac_Glu	6	relA	(p)ppGpp synthetase I/GTP pyrophosphokinase	R497C
Lac_Glu	6	relA	(p)ppGpp synthetase I/GTP pyrophosphokinase	H207H
Lac_Glu	6	fucO	L-1,2-propanediol oxidoreductase	Y379H
Lac_Glu	6	fucR	DNA-binding transcriptional activator	L24P
Lac_Glu	6	recC	exonuclease V (RecBCD complex), gamma chain	M978V
Lac_Glu	6	ygdR/tas	hypothetical protein/predicted oxidoreductase, NADP(H)-dependent aldo-keto reductase	intergenic (+83/-25)
Lac_Glu	6	araE	arabinose transporter	A96G
Lac_Glu	6	xdhA	xanthine dehydrogenase, molybdenum binding subunit	(G)7->9 coding (960/2259 nt)
Lac_Glu	6	yqeB	conserved hypothetical protein with NAD(P)-binding Rossman fold	G256G
Lac_Glu	6	ssnA	putative chlorohydrolase/aminohydrolase	V17A
Lac_Glu	6	gcvP	glycine dehydrogenase	Y956C
Lac_Glu	6	ubiH	2-octaprenyl-6-methoxyphenyl hydroxylase	G150G
Lac_Glu	6	pepP	proline aminopeptidase P II	E376E
Lac_Glu	6	pgk	phosphoglycerate kinase	E314E
Lac_Glu	6	yggP	predicted dehydrogenase	C149Y
Lac_Glu	6	ECB_02798/flu	conserved hypothetical protein/antigen 43 (Ag43) phase-variable biofilm formation autotransporter	(T)6->7 intergenic (+1303/-26)
Lac_Glu	6	flu/yeeR	antigen 43 (Ag43) phase-variable biofilm formation autotransporter/predicted membrane protein	intergenic (+26/-95)
Lac_Glu	6	ECB_02816	KpsD protein	W104*
Lac_Glu	6	yghK	glycolate transporter	G131G
Lac_Glu	6	glcE	glycolate oxidase FAD binding subunit	(C)6->5 coding (693/1053 nt)
Lac_Glu	6	yqhA	hypothetical protein	Y139C
Lac_Glu	6	glnE	fused deadenylyltransferase/adenylyltransferase for glutamine synthetase	E783E
Lac_Glu	6	ygjE/ygjD	predicted tartrate:succinate antiporter/O-sialoglycoprotein endopeptidase	intergenic (+26/+17)
Lac_Glu	6	dnaG	DNA primase	V8I
Lac_Glu	6	dnaG	DNA primase	A25V
Lac_Glu	6	ygjK/fadH	predicted glycosyl hydrolase/2,4-dienoyl-CoA reductase, NADH and FMN-linked	intergenic (+369/-57)
Lac_Glu	6	ygjR	predicted NAD(P)-binding dehydrogenase	T19A
Lac_Glu	6	exuT	hexuronate transporter	(T)8->9 coding (32/1419 nt)
Lac_Glu	6	yqjK/yqjF	hypothetical protein/predicted quinol oxidase subunit	intergenic (+134/-52)
Lac_Glu	6	yhaO/tdcG	predicted transporter/L-serine dehydratase 3	(A)9->10 intergenic (-296/+43)
Lac_Glu	6	tdcE	pyruvate formate-lyase 4/2-ketobutyrate formate-lyase	V685A
Lac_Glu	6	agaS	tagatose-6-phosphate ketose/aldose isomerase	L136L
Lac_Glu	6	yraJ	predicted outer membrane protein	Y164H
Lac_Glu	6	yraQ	predicted permease	T287M
Lac_Glu	6	nlpI	hypothetical protein	F205L
Lac_Glu	6	nlpI/pnp	hypothetical protein/polynucleotide phosphorylase/polyadenylase	(C)6->7 intergenic (-82/+27)
Lac_Glu	6	pnp	polynucleotide phosphorylase/polyadenylase	P721S
Lac_Glu	6	arcB	hybrid sensory histidine kinase in two-component regulatory system with ArcA	A69V
Lac_Glu	6	nanR	transcriptional regulator NanR	L55L
Lac_Glu	6	dcuD	predicted transporter	(G)6->7 coding (1027/1368 nt)
Lac_Glu	6	dcuD	predicted transporter	deltaCG coding (1226-1227/1368 nt)
Lac_Glu	6	yhdP	conserved membrane protein, predicted transporter	S768S
Lac_Glu	6	yhdP	conserved membrane protein, predicted transporter	L496L
Lac_Glu	6	yhdV/yhdW	predicted outer membrane protein/predicted amino-acid transporter subunit	intergenic (+386/-153)
Lac_Glu	6	trkA	potassium transporter peripheral membrane component	A310T
Lac_Glu	6	hofQ	predicted fimbrial transporter	V65A
Lac_Glu	6	ompR	osmolarity response regulator	P234S
Lac_Glu	6	ompR	osmolarity response regulator	L145L
Lac_Glu	6	ompR	osmolarity response regulator	A136V
Lac_Glu	6	yhgA	predicted transposase	V271A
Lac_Glu	6	malT	transcriptional regulator MalT	S383S
Lac_Glu	6	malT	transcriptional regulator MalT	G845E
Lac_Glu	6	glgX	glycogen debranching enzyme	F347F
Lac_Glu	6	glgB/asd	glycogen branching enzyme/aspartate-semialdehyde dehydrogenase	intergenic (-92/+181)
Lac_Glu	6	yhhX/yhhY	predicted oxidoreductase with NAD(P)-binding Rossmann-fold domain/predicted acetyltransferase	(A)9->8 intergenic (-125/-208)
Lac_Glu	6	yhiO	universal stress protein UspB	IS150 coding (180-181/336 nt)
Lac_Glu	6	yhjA	predicted cytochrome C peroxidase	(C)6->8 coding (645/1398 nt)
Lac_Glu	6	ldrD/ldrE	toxic polypeptide, small/toxic polypeptide, small	intergenic (-143/+233)
Lac_Glu	6	bisC	biotin sulfoxide reductase	A278V
Lac_Glu	6	ECB_03412/yiaH	hypothetical protein/conserved inner membrane protein	intergenic (-173/-2)
Lac_Glu	6	yiaV	membrane fusion protein (MFP) component of efflux pump, signal anchor	(T)6->7 coding (256/1137 nt)
Lac_Glu	6	yibJ	predicted Rhs-family protein	T216T
Lac_Glu	6	yibI	predicted inner membrane protein	(T)5->4 coding (100/363 nt)
Lac_Glu	6	ECB_03459	conserved hypothetical protein	IS3 coding (634-636/684 nt)
Lac_Glu	6	yibN/yibO	predicted rhodanese-related sulfurtransferase/phosphoglyceromutase	(G)6->7 intergenic (-6/-239)
Lac_Glu	6	ECB_03531	hypothetical protein	V686I
Lac_Glu	6	yidC	inner membrane protein translocase component YidC	A452T
Lac_Glu	6	gidA	glucose-inhibited division protein A	R475C
Lac_Glu	6	yieM	predicted von Willibrand factor containing protein	L82P
Lac_Glu	6	yieN/kup	fused predicted transcriptional regulator: sigma54 activator protein/conserved hypothetical protein/potassium transporter	(G)7->8 intergenic (-90/-133)
Lac_Glu	6	yieP	predicted transcriptional regulator	W94*
Lac_Glu	6	yifB	predicted bifunctional enzyme and transcriptional regulator	R272Q
Lac_Glu	6	cyaA	adenylate cyclase	G167S
Lac_Glu	6	yihL	predicted DNA-binding transcriptional regulator	(G)6->5 coding (397/711 nt)
Lac_Glu	6	rhaT	L-rhamnose:proton symporter	R160C
Lac_Glu	6	fieF	ferrous iron efflux protein F	G51G
Lac_Glu	6	hslU	ATP-dependent protease ATP-binding subunit	A380T
Lac_Glu	6	cytR/priA	DNA-binding transcriptional dual regulator/primosome assembly protein PriA	intergenic (-34/+122)
Lac_Glu	6	metL	bifunctional aspartate kinase II/homoserine dehydrogenase II	Q82R
Lac_Glu	6	pflD	predicted formate acetyltransferase 2 (pyruvate formate lyase II)	E89G
Lac_Glu	6	yijC	DNA-binding transcriptional repressor	L51P
Lac_Glu	6	yjcH	conserved inner membrane protein involved in acetate transport	G68G
Lac_Glu	6	yjdP/phnP	hypothetical protein/carbon-phosphorus lyase complex accessory protein	(G)5->4 intergenic (+124/+23)
Lac_Glu	6	adiA	biodegradative arginine decarboxylase	V507V
Lac_Glu	6	melB	melibiose:sodium symporter	P74S
Lac_Glu	6	dcuR/yjdI	DNA-binding response regulator in two-component regulatory system with DcuS/hypothetical protein	deltaCGCGG intergenic (-768/-1042)
Lac_Glu	6	yjeJ	hypothetical protein	P239P
Lac_Glu	6	ampC	beta-lactamase/D-alanine carboxypeptidase	(G)6->7 coding (59/1134 nt)
Lac_Glu	6	hflC	modulator for HflB protease specific for phage lambda cII repressor	T71A
Lac_Glu	6	yjfH/yjfI	23S rRNA (Gm2251)-methyltransferase/hypothetical protein	(T)9->8 intergenic (+47/-80)
Lac_Glu	6	ulaA	ascorbate-specific PTS system enzyme IIC	T272A
Lac_Glu	6	ECB_04072	putative oxidoreductase	Y249H
Lac_Glu	6	ytfE	predicted regulator of cell morphogenesis and cell wall metabolism	D203E
Lac_Glu	6	ytfN	hypothetical protein	L490L
Lac_Glu	6	yjgM	predicted acetyltransferase	(T)7->8 coding (315/504 nt)
Lac_Glu	6	yjgR	predicted ATPase	(C)7->8 coding (1485/1503 nt)
Lac_Glu	6	yjhP	predicted methyltransferase	R144H
Lac_Glu	6	fimA	major type 1 subunit fimbrin (pilin)	IS186 coding (494-499/549 nt)
Lac_Glu	6	fimG	minor component of type 1 fimbriae	T103A
Lac_Glu	6	insB-28/mcrC	IS1 protein InsB/5-methylcytosine-specific restriction enzyme McrBC, subunit McrC	intergenic (+3029/+397)
Lac_Glu	6	leuP	tRNA-Leu	(G)8->7 noncoding (72/87 nt)
Lac_Glu	6	sms	predicted repair protein	E49G
Lac_Glu	6	nadR	nicotinamide-nucleotide adenylyltransferase	H80R
Lac_Glu	6	creC/arcA	sensory histidine kinase in two-component regulatory system with CreB or PhoB, regulator of the CreBC regulon/DNA-binding response regulator in two-component regulatory system with ArcB or CpxA	intergenic (+985/+485)
Lac	1	yaaJ	predicted transporter	W96*
Lac	1	yaaH	conserved inner membrane protein associated with acetate transport	A7T
Lac	1	dnaJ	chaperone Hsp40, co-chaperone with DnaK	G104G
Lac	1	mokC/nhaA	regulatory protein for HokC, overlaps CDS of hokC/pH-dependent sodium/proton antiporter	IS150 intergenic (-14/-514)
Lac	1	caiA	crotonobetaine reductase subunit II, FAD-binding	D64D
Lac	1	fixA	predicted electron transfer flavoprotein subunit, ETFP adenine nucleotide-binding domain protein	S207L
Lac	1	pdxA	4-hydroxythreonine-4-phosphate dehydrogenase	Q5Q
Lac	1	araC	DNA-binding transcriptional dual regulator	H203Y
Lac	1	araC	DNA-binding transcriptional dual regulator	V204A
Lac	1	fruR	DNA-binding transcriptional dual regulator	H45R
Lac	1	ftsI	transpeptidase involved in septal peptidoglycan synthesis (penicillin-binding protein 3)	A413V
Lac	1	secA	translocase	T340A
Lac	1	aceF	dihydrolipoamide acetyltransferase	V221A
Lac	1	yacH	hypothetical protein	L615L
Lac	1	acnB	aconitate hydratase	A60A
Lac	1	gcd	glucose dehydrogenase	G79G
Lac	1	hrpB	predicted ATP-dependent helicase	D577G
Lac	1	mrcB	penicillin-binding protein 1b	A104V
Lac	1	cdsA	CDP-diglyceride synthase	P83P
Lac	1	lpxD	UDP-3-O-[3-hydroxymyristoyl] glucosamine N-acyltransferase	A7V
Lac	1	rof	modulator of Rho-dependent transcription termination	L28P
Lac	1	metI	DL-methionine transporter subunit	P130L
Lac	1	ECB_00212	hypothetical protein	(GG)8->6 coding (192-193/372 nt)
Lac	1	yafP/ykfJ	predicted acyltransferase with acyl-CoA N-acyltransferase domain/hypothetical protein	(T)7->8 intergenic (+135/-99)
Lac	1	yagR	predicted oxidoreductase with molybdenum-binding domain	P619P
Lac	1	yagX	predicted aromatic compound dioxygenase	(C)7->8 coding (1279/2526 nt)
Lac	1	eaeH	attaching and effacing protein, pathogenesis factor	I820I
Lac	1	betI	transcriptional regulator BetI	A17T
Lac	1	prpD	2-methylcitrate dehydratase	L250L
Lac	1	lacI	lac repressor	V99A
Lac	1	frmR/yaiO	regulator protein that represses frmRAB operon/hypothetical protein	(G)8->9 intergenic (-139/+47)
Lac	1	tauB	taurine transporter subunit	A92V
Lac	1	phoA	bacterial alkaline phosphatase	A355V
Lac	1	ECB_00376	hypothetical protein	(G)6->5 coding (293/936 nt)
Lac	1	ampG	muropeptide transporter	A355T
Lac	1	acrB	multidrug efflux system protein	G173S
Lac	1	kefA	fused conserved hypothetical protein	T960A
Lac	1	ybaL	predicted transporter with NAD(P)-binding Rossmann-fold domain	G433R
Lac	1	ybaP	hypothetical protein	P240L
Lac	1	ybbP/rhsD	predicted inner membrane protein/rhsD element protein	intergenic (+18/-412)
Lac	1	ybbV|allP	hypothetical protein|predicted allantoin transporter	S|Q55|10S|*
Lac	1	ybbY	predicted uracil/xanthine transporter	L393L
Lac	1	renD/emrE	predicted protein/multidrug efflux protein	intergenic (+7/-61)
Lac	1	ybcQ	predicted antitermination protein	T23A
Lac	1	ybcR‚[ECB_00514]	ybcR,ybcS,ybcT,ybcU,ECB_00510,nohB,ECB_00512,ECB_00513,[ECB_00514]	delta 9625bp
Lac	1	entD	phosphopantetheinyltransferase component of enterobactin synthase multienzyme complex	G89S
Lac	1	entF	enterobactin synthase multienzyme complex component, ATP-dependent	A465A
Lac	1	ybdB/ybdD	hypothetical protein/hypothetical protein	intergenic (+845/-1613)
Lac	1	rlpB	minor lipoprotein	D114D
Lac	1	rlpB	minor lipoprotein	G20D
Lac	1	hscC	Hsp70 family chaperone Hsc62, binds to RpoD and inhibits transcription	A335A
Lac	1	lnt	apolipoprotein N-acyltransferase	T119I
Lac	1	ybeZ	predicted protein with nucleoside triphosphate hydrolase domain	V115A
Lac	1	ubiF	2-octaprenyl-3-methyl-6-methoxy-1,4-benzoquinol hydroxylase	A121V
Lac	1	nagC	DNA-binding transcriptional dual regulator, repressor of N-acetylglucosamine	E184E
Lac	1	potE	putrescine/proton symporter: putrescine/ornithine antiporter	T39A
Lac	1	ybgK	predicted enzyme subunit	A249T
Lac	1	ECB_00738	hypothetical protein	D133D
Lac	1	bioB	biotin synthase	T272A
Lac	1	ybhO	cardiolipin synthase 2	L167P
Lac	1	dinG	ATP-dependent DNA helicase	A414A
Lac	1	dinG	ATP-dependent DNA helicase	Q443R
Lac	1	ybiC/ybiJ	predicted dehydrogenase/hypothetical protein	intergenic (+172/+57)
Lac	1	ybiN	predicted SAM-dependent methyltransferase	R203C
Lac	1	ybiT	fused predicted transporter subunits of ABC superfamily: ATP-binding components	Y227C
Lac	1	ybiW	predicted pyruvate formate lyase	C124R
Lac	1	ybiK	L-asparaginase	G124G
Lac	1	yliH/yliI	hypothetical protein/predicted dehydrogenase	(C)5->6 intergenic (+28/-83)
Lac	1	cmr	multidrug efflux system protein	T59T
Lac	1	ECB_00832	probable capsid portal protein	(C)6->7 coding (895/1029 nt)
Lac	1	cydC	fused cysteine transporter subunits of ABC superfamily: membrane component/ATP-binding component	L458L
Lac	1	cydD	fused cysteine transporter subunits of ABC superfamily: membrane component/ATP-binding component	Q21Q
Lac	1	ftsK	DNA-binding membrane protein required for chromosome resolution and partitioning	V351I
Lac	1	dmsA	dimethyl sulfoxide reductase, anaerobic, subunit A	D365G
Lac	1	dmsC	dimethyl sulfoxide reductase, anaerobic, subunit C	D35G
Lac	1	pflA	pyruvate formate lyase activating enzyme 1	G173D
Lac	1	aroA/ycaL	3-phosphoshikimate 1-carboxyvinyltransferase/predicted peptidase with chaperone function	(T)8->9 intergenic (+70/-99)
Lac	1	ycbC	conserved inner membrane protein	Q199R
Lac	1	pepN	aminopeptidase N	Y454Y
Lac	1	ssuC	alkanesulfonate transporter subunit	Y231H
Lac	1	ssuA	alkanesulfonate transporter subunit	N222S
Lac	1	ycbF	predicted periplasmic pilini chaperone	(G)7->8 coding (214/711 nt)
Lac	1	ycbX	predicted 2Fe-2S cluster-containing protein	A142T
Lac	1	yccT	hypothetical protein	Y151H
Lac	1	ymdF	hypothetical protein	(G)5->6 coding (92/174 nt)
Lac	1	ycdM/ycdC	predicted monooxygenase/predicted DNA-binding transcriptional regulator	intergenic (-175/-56)
Lac	1	ycdR	predicted enzyme associated with biofilm formation	(G)5->4 coding (413/2019 nt)
Lac	1	ymdB	hypothetical protein	G31G
Lac	1	mdoG	glucan biosynthesis protein, periplasmic	T355A
Lac	1	flgE	flagellar hook protein E	Q5*
Lac	1	fabF	3-oxoacyl-(acyl carrier protein) synthase	A85V
Lac	1	ycfH	predicted metallodependent hydrolase	A85T
Lac	1	fhuE	ferric-rhodotorulic acid outer membrane transporter	R162H
Lac	1	ycgX/ycgE	hypothetical protein/predicted DNA-binding transcriptional regulator	intergenic (-205/+16)
Lac	1	ymgF/ymgD	hypothetical protein/hypothetical protein	intergenic (+768/+2336)
Lac	1	fadR	fatty acid metabolism regulator	A189V
Lac	1	ycgV	predicted adhesin	G241E
Lac	1	ispE	4-diphosphocytidyl-2-C-methyl-D-erythritol kinase	V142A
Lac	1	hemA	glutamyl-tRNA reductase	C74C
Lac	1	yciV	hypothetical protein	G38S
Lac	1	insB-11/yciL	IS1 protein InsA/23S rRNA pseudouridylate synthase	intergenic (+744/-1007)
Lac	1	yciS	conserved inner membrane protein	L62L
Lac	1	ydaA	stress-induced protein	W150R
Lac	1	ECB_01342	conserved hypothetical protein	A498T
Lac	1	ydbK	fused predicted pyruvate-flavodoxin oxidoreductase: conserved hypothetical protein/conserved hypothetical protein/FeS binding protein	N233S
Lac	1	ydcR	fused predicted DNA-binding transcriptional regulator/predicted amino transferase	M338I
Lac	1	narZ	nitrate reductase 2 (NRZ), alpha subunit	G572G
Lac	1	yddS	D-ala-D-a la transporter subunit	V27V
Lac	1	dos	cAMP phosphodiesterase, heme-regulated	I302T
Lac	1	yddW	predicted liprotein	V37A
Lac	1	hipB/ydeZ	DNA-binding transcriptional regulator/AI2 transporter	(C)7->6 intergenic (-1689/-89)
Lac	1	yneJ	predicted DNA-binding transcriptional regulator	(G)5->6 coding (133/882 nt)
Lac	1	marC	predicted transporter	G75G
Lac	1	ydeE	predicted transporter	G287G
Lac	1	ECB_01506	conserved hypothetical protein	R152C
Lac	1	stfR	predicted tail fiber protein	A558V
Lac	1	ECB_01510	putative tail component of prophage	P20S
Lac	1	ybcW‚insF-4	ybcW,gnsB,ynfN,ECB_01516,cspI,ydfP,ydfQ-2,ydfR,essQ,ECB_01522,ECB_01523,insE-4,insF-4	delta 7554bp
Lac	1	ydgG	predicted inner membrane protein	A189A
Lac	1	pntA	NAD(P) transhydrogenase subunit alpha	D128D
Lac	1	fumC	fumarate hydratase	(C)6->5 coding (1047/1404 nt)
Lac	1	fumC/fumA	fumarate hydratase/fumarate hydratase (fumarase A), aerobic Class I	intergenic (-22/+121)
Lac	1	malX	fused maltose and glucose-specific PTS enzymes: IIB component - IIC component	Q513*
Lac	1	ydgR/gst	putative tripeptide transporter permease/glutathionine S-transferase	(T)9->8 intergenic (+55/-51)
Lac	1	ydhI	predicted inner membrane protein	A19T
Lac	1	ydhC	predicted transporter	*404*
Lac	1	cfa	cyclopropane fatty acyl phospholipid synthase (unsaturated-phospholipid methyltransferase)	Q203*
Lac	1	ydiK	predicted inner membrane protein	(G)7->9 coding (405/1113 nt)
Lac	1	ydiR	predicted electron transfer flavoprotein, FAD-binding	T257A
Lac	1	infC	translation initiation factor IF-3	R132C
Lac	1	ydjQ	endonuclease of nucleotide excision repair	V2A
Lac	1	ynjC	fused transporter subunits of ABC superfamily: membrane components	V484A
Lac	1	ydjG	predicted oxidoreductase	P262L
Lac	1	fadD/yeaY	acyl-CoA synthase/predicted lipoprotein	intergenic (-105/+100)
Lac	1	yoaA	conserved hypothetical protein with nucleoside triphosphate hydrolase domain	A573A
Lac	1	yoaB	hypothetical protein	R92H
Lac	1	sdaA	L-serine deaminase I	P170P
Lac	1	pphA/yebY	serine/threonine-specific protein phosphatase 1/hypothetical protein	intergenic (-79/+316)
Lac	1	zwf	glucose-6-phosphate 1-dehydrogenase	S346S
Lac	1	tar/cheW	methyl-accepting chemotaxis protein II/purine-binding chemotaxis protein	(G)6->5 intergenic (-50/+95)
Lac	1	motB	flagellar motor protein MotB	S165G
Lac	1	tyrP	tyrosine transporter	A343V
Lac	1	yedZ	hypothetical protein	G181G
Lac	1	yodA/yodB	conserved metal-binding protein/predicted cytochrome	intergenic (+55/-288)
Lac	1	ECB_01906	conserved hypothetical protein	P39S
Lac	1	yeeF	predicted amino-acid transporter	L424L
Lac	1	hisH	imidazole glycerol phosphate synthase subunit HisH	G97S
Lac	1	hisF	imidazole glycerol phosphate synthase subunit HisF	V79V
Lac	1	ugd/gnd	UDP-glucose 6-dehydrogenase/6-phosphogluconate dehydrogenase	(A)8->7 intergenic (-198/+50)
Lac	1	gnd/manB	6-phosphogluconate dehydrogenase/Phosphomannomutase	(G)5->6 intergenic (-20/+144)
Lac	1	cpsG	phosphomannomutase	Y334Y
Lac	1	cpsG	phosphomannomutase	H333H
Lac	1	yegH	fused predicted membrane protein/predicted membrane protein	T49A
Lac	1	udk	uridine kinase	H55H
Lac	1	yegE	predicted diguanylate cyclase, GGDEF domain signalling protein	V156V
Lac	1	ECB_01992	hypothetical protein	(G)7->8 coding (185/216 nt)
Lac	1	ECB_02004	Replication gene A protein	E511E
Lac	1	yehM	hypothetical protein	L350P
Lac	1	yejL	hypothetical protein	A50T
Lac	1	ccmD	cytochrome c biogenesis protein	G15S
Lac	1	yojI	fused predicted multidrug transport subunits of ABC superfamily: membrane component/ATP-binding component	N202D
Lac	1	yfaL	adhesin	I992I
Lac	1	nrdA	ribonucleotide-diphosphate reductase alpha subunit	Y549H
Lac	1	glpT	sn-glycerol-3-phosphate transporter	E443A
Lac	1	elaD/yfbM	predicted enzyme/hypothetical protein	intergenic (+20/-1100)
Lac	1	nuoL	NADH dehydrogenase subunit L	L531L
Lac	1	folC	bifunctional folylpolyglutamate synthase/ dihydrofolate synthase	V398A
Lac	1	dedA	conserved inner membrane protein	N103N
Lac	1	dedA/truA	conserved inner membrane protein/tRNA pseudouridine synthase A	intergenic (-35/+48)
Lac	1	yfcP	predicted fimbrial-like adhesin protein	A79T
Lac	1	yfcX	fused enoyl-CoA hydratase and epimerase and isomerase/3-hydroxyacyl-CoA dehydrogenase	D187G
Lac	1	fadL	long-chain fatty acid outer membrane transporter	A132T
Lac	1	vacJ	predicted lipoprotein	T157A
Lac	1	yfdC	predicted inner membrane protein	E42E
Lac	1	evgS	hybrid sensory histidine kinase in two-component regulatory system with EvgA	G758G
Lac	1	ligA	NAD-dependent DNA ligase LigA	A537A
Lac	1	yfeS	hypothetical protein	L230P
Lac	1	eutQ	hypothetical protein	A38V
Lac	1	ppk	polyphosphate kinase	H388H
Lac	1	yfgL	protein assembly complex, lipoprotein component	A98A
Lac	1	yfhQ	predicted methyltransferase	(C)5->4 coding (153/741 nt)
Lac	1	yphC	predicted oxidoreductase, Zn-dependent and NAD(P)-binding	P319S
Lac	1	purL/insA-19	phosphoribosylformylglycinamidine synthase/IS1 protein InsA	(G)7->6 intergenic (-42/-1782)
Lac	1	yfhL/acpS	predicted 4Fe-4S cluster-containing protein/4'-phosphopantetheinyl transferase	intergenic (+646/+49)
Lac	1	era	GTP-binding protein Era	E225E
Lac	1	trxC	thioredoxin 2	S100G
Lac	1	kgtP/rrfG	alpha-ketoglutarate transporter/5S ribosomal RNA	intergenic (-195/+126)
Lac	1	aroF	3-deoxy-D-arabino-heptulosonate-7-phosphate synthase, tyrosine-repressible	S159G
Lac	1	stpA/ygaW	DNA binding protein, nucleoid-associated/predicted inner membrane protein	(C)5->6 intergenic (-401/-267)
Lac	1	alaS	alanyl-tRNA synthetase	G196G
Lac	1	hypF	carbamoyl phosphate phosphatase and maturation protein	A381V
Lac	1	ascB	cryptic 6-phospho-beta-glucosidase	V233A
Lac	1	mutS	DNA mismatch repair protein	A438T
Lac	1	mutS	DNA mismatch repair protein	delta27-bp coding (1655-1681/2562 nt)
Lac	1	yqcE	predicted transporter	A58T
Lac	1	relA	(p)ppGpp synthetase I/GTP pyrophosphokinase	R497C
Lac	1	gudP	predicted D-glucarate transporter	I255I
Lac	1	ECB_02650	D-ribose-binding periplasmic protein	T257A
Lac	1	fucR	DNA-binding transcriptional activator	L24P
Lac	1	gcvA	DNA-binding transcriptional dual regulator	D46G
Lac	1	ptr/recC	protease III/exonuclease V (RecBCD complex), gamma chain	intergenic (-80/+96)
Lac	1	gcvT	glycine cleavage system aminomethyltransferase T	K172K
Lac	1	yggE	hypothetical protein	A70A
Lac	1	metK/galP	S-adenosylmethionine synthetase/D-galactose transporter	intergenic (+8/-416)
Lac	1	yggT	predicted inner membrane protein	Y15H
Lac	1	yeeU	antitoxin of the YeeV-YeeU toxin-antitoxin system	L265L
Lac	1	ECB_02821	hypothetical protein	(TA)6->5 coding (22-23/1140 nt)
Lac	1	ECB_02836	hypothetical type II secretion protein GspF	M53V
Lac	1	glcE	glycolate oxidase FAD binding subunit	A322T
Lac	1	glcE	glycolate oxidase FAD binding subunit	(C)6->5 coding (693/1053 nt)
Lac	1	glcD/glcC	glycolate oxidase subunit, FAD-linked/DNA-binding transcriptional dual regulator, glycolate-binding	(T)8->7 intergenic (-124/-127)
Lac	1	yghR	predicted protein with nucleoside triphosphate hydrolase domain	K34E
Lac	1	yqiH	predicted periplasmic pilin chaperone	(A)8->7 coding (374/750 nt)
Lac	1	yqiK	hypothetical protein	T285T
Lac	1	ygjE/ygjD	predicted tartrate:succinate antiporter/O-sialoglycoprotein endopeptidase	intergenic (+26/+17)
Lac	1	ygjH	hypothetical protein	A7V
Lac	1	ygjK/fadH	predicted glycosyl hydrolase/2,4-dienoyl-CoA reductase, NADH and FMN-linked	intergenic (+369/-57)
Lac	1	tdcA/tdcR	DNA-binding transcriptional activator/DNA-binding transcriptional activator	(A)8->7 intergenic (-189/-126)
Lac	1	agaE	PTS system, N-acetylgalactosamine-specific IID component	S154S
Lac	1	yraJ	predicted outer membrane protein	Y164H
Lac	1	yraQ	predicted permease	T287M
Lac	1	nlpI	hypothetical protein	F205L
Lac	1	nlpI/pnp	hypothetical protein/polynucleotide phosphorylase/polyadenylase	(C)6->7 intergenic (-82/+27)
Lac	1	yhbE	conserved inner membrane protein	(C)6->7 coding (56/966 nt)
Lac	1	yrbL	hypothetical protein	R44H
Lac	1	nanR	transcriptional regulator NanR	L55L
Lac	1	yhdG	tRNA-dihydrouridine synthase B	A302T
Lac	1	yhdV/yhdW	predicted outer membrane protein/predicted amino-acid transporter subunit	intergenic (+386/-153)
Lac	1	trkA	potassium transporter peripheral membrane component	A310T
Lac	1	rpsD	30S ribosomal protein S4	E202K
Lac	1	tufA	protein chain elongation factor EF-Tu (duplicate of tufB)	F375F
Lac	1	tufA	protein chain elongation factor EF-Tu (duplicate of tufB)	T341A
Lac	1	ompR	osmolarity response regulator	P234S
Lac	1	yhgF	predicted transcriptional accessory protein	deltaGCA coding (1074-1076/2319 nt)
Lac	1	malT	transcriptional regulator MalT	G845E
Lac	1	glgC	glucose-1-phosphate adenylyltransferase	S332S
Lac	1	glgX	glycogen debranching enzyme	S267G
Lac	1	ggt	gamma-glutamyltranspeptidase periplasmic precursor	T577A
Lac	1	ugpC	glycerol-3-phosphate transporter subunit	R329C
Lac	1	livH	leucine/isoleucine/valine transporter subunit	E268G
Lac	1	zntA	zinc, cobalt and lead efflux system	A323T
Lac	1	yhiO	universal stress protein UspB	IS150 coding (180-181/336 nt)
Lac	1	yhjA	predicted cytochrome C peroxidase	(C)6->7 coding (645/1398 nt)
Lac	1	yhjK	predicted diguanylate cyclase	A614A
Lac	1	bcsZ	endo-1,4-D-glucanase	V247A
Lac	1	yhjO/yhjR	cellulose synthase, catalytic subunit/hypothetical protein	intergenic (-45/+716)
Lac	1	yhjO/yhjR	cellulose synthase, catalytic subunit/hypothetical protein	intergenic (-477/+284)
Lac	1	yicI	predicted alpha-glucosidase	P660S
Lac	1	tnaA	tryptophanase/L-cysteine desulfhydrase, PLP-dependent	G202S
Lac	1	bglG	transcriptional antiterminator of the bgl operon	A248A
Lac	1	pstC	phosphate transporter subunit	L132L
Lac	1	kup	potassium transporter	(G)7->8 coding (246/1869 nt)
Lac	1	yieP	predicted transcriptional regulator	Q117*
Lac	1	yieP/rrsC	predicted transcriptional regulator/16S ribosomal RNA	intergenic (-400/-81)
Lac	1	yifB	predicted bifunctional enzyme and transcriptional regulator	W271*
Lac	1	rfe	UDP-GlcNAc:undecaprenylphosphate GlcNAc-1-phosphate transferase	A105V
Lac	1	hemY	predicted protoheme IX synthesis protein	A108V
Lac	1	yigA	hypothetical protein	N71S
Lac	1	ECB_03694	conserved hypothetical protein	R259R
Lac	1	yihR	predicted aldose-1-epimerase	G26R
Lac	1	kdgT	2-keto-3-deoxygluconate permease	(G)7->8 coding (39/984 nt)
Lac	1	fieF	ferrous iron efflux protein F	G51G
Lac	1	yiiS	hypothetical protein	T81A
Lac	1	hslU	ATP-dependent protease ATP-binding subunit	A380T
Lac	1	cytR/priA	DNA-binding transcriptional dual regulator/primosome assembly protein PriA	intergenic (-34/+122)
Lac	1	yijC	DNA-binding transcriptional repressor	L51P
Lac	1	aceB	malate synthase	N309S
Lac	1	nrfC	formate-dependent nitrite reductase, 4Fe4S subunit	P122L
Lac	1	phnB/phnA	hypothetical protein/hypothetical protein	intergenic (-407/+151)
Lac	1	cadA	lysine decarboxylase 1	G497G
Lac	1	yjeJ	hypothetical protein	P239P
Lac	1	ampC	beta-lactamase/D-alanine carboxypeptidase	(G)6->7 coding (59/1134 nt)
Lac	1	yjeQ	ribosome-associated GTPase	D263N
Lac	1	hflC	modulator for HflB protease specific for phage lambda cII repressor	T71A
Lac	1	ECB_04072	putative oxidoreductase	S529L
Lac	1	ECB_04072	putative oxidoreductase	Y249H
Lac	1	fbp	fructose-1,6-bisphosphatase	R249R
Lac	1	yjgF	ketoacid-binding protein	V35A
Lac	1	yjgP	conserved inner membrane protein	A302V
Lac	1	idnT/idnO	L-idonate and D-gluconate transporter/gluconate 5-dehydrogenase	(G)7->8 intergenic (-59/+4)
Lac	1	fimA	major type 1 subunit fimbrin (pilin)	IS186 coding (494-499/549 nt)
Lac	1	insB-28/mcrC	IS1 protein InsB/5-methylcytosine-specific restriction enzyme McrBC, subunit McrC	intergenic (+3029/+397)
Lac	1	hsdS	specificity determinant for hsdM and hsdR	(T)7->6 coding (657/1425 nt)
Lac	1	deoA	thymidine phosphorylase	T52I
Lac	1	sms	predicted repair protein	E49G
Lac	1	nadR	nicotinamide-nucleotide adenylyltransferase	H80R
Lac	1	creC	sensory histidine kinase in two-component regulatory system with CreB or PhoB, regulator of the CreBC regulon	D156D
Lac	2	araA	L-arabinose isomerase	D92G
Lac	2	lacI	lac repressor	R255H
Lac	2	ycbF/pyrD	predicted periplasmic pilini chaperone/dihydroorotate dehydrogenase	(T)8->7 intergenic (+31/-80)
Lac	2	phoH	conserved hypothetical protein with nucleoside triphosphate hydrolase domain	IS150 coding (694-696/1065 nt)
Lac	2	fabF/pabC	3-oxoacyl-(acyl carrier protein) synthase/4-amino-4-deoxychorismate lyase	IS150 intergenic (+32/-86)
Lac	2	mokB/trg	regulatory peptide/methyl-accepting chemotaxis protein III, ribose and galactose sensor receptor	IS150 intergenic (-13/-325)
Lac	2	ydiU	hypothetical protein	IS150 coding (400-401/1437 nt)			x
Lac	2	yeeJ/shiA	adhesin/shikimate transporter	IS3 intergenic (+214/-1413)
Lac	2	ECB_02013	conserved hypothetical protein; putative exported protein	IS150 coding (195-197/216 nt)			x
Lac	2	mglB/galS	methyl-galactoside transporter subunit/DNA-binding transcriptional repressor	intergenic (-230/+50)			x
Lac	2	recD	exonuclease V (RecBCD complex), alpha chain	V10A
Lac	2	yqeB	conserved hypothetical protein with NAD(P)-binding Rossman fold	IS150 coding (376-378/1626 nt)
Lac	2	tdcD	propionate kinase/acetate kinase C, anaerobic	IS1 coding (958-966/1221 nt)
Lac	2	gltB	glutamate synthase, large subunit	IS150 coding (2317-2319/4554 nt)
Lac	2	fis	DNA-binding protein Fis	Y51S
Lac	2	malT	transcriptional regulator MalT	R692C
Lac	2	yhhI/yhhJ	predicted transposase/predicted transporter subunit: membrane component of ABC superfamily	deltaA intergenic (+78/+87)			x
Lac	2	yhiO/uspA	universal stress protein UspB/universal stress global response regulator	IS150 intergenic (-35/-354)
Lac	2	ECB_03459	conserved hypothetical protein	IS3 coding (603-607/684 nt)
Lac	2	waaV	putative beta1,3-glucosyltransferase	IS3 coding (346/984 nt)			x
Lac	2	spoT	bifunctional (p)ppGpp synthetase II/ guanosine-3',5'-bis pyrophosphate 3'-pyrophosphohydrolase	V593E
Lac	2	rbsD‚rbsB	rbsD,rbsA,rbsC,rbsB	delta 4049bp
Lac	2	rrlB	23S ribosomal RNA
Lac	2	dcuR/yjdI	DNA-binding response regulator in two-component regulatory system with DcuS/hypothetical protein	deltaCGCGG intergenic (-768/-1042)
Lac	2	ytfT	predicted sugar transporter subunit: membrane component of ABC superfamily	IS150 coding (128-130/1023 nt)			x
Lac	2	idnT	L-idonate and D-gluconate transporter	IS150 coding (613-615/1320 nt)
Lac	2	mcrC‚[hsdS]	mcrC,mcrB,yjiW,[hsdS]	delta 6886bp
Lac	2	nadR	nicotinamide-nucleotide adenylyltransferase	IS150 coding (141-143/1233 nt)
Lac	3	mokC/nhaA	regulatory protein for HokC, overlaps CDS of hokC/pH-dependent sodium/proton antiporter	IS150 intergenic (-14/-514)
Lac	3	ribF	putative regulator	S165S
Lac	3	ileS	isoleucyl-tRNA synthetase	N618S
Lac	3	carB	carbamoyl-phosphate synthase large subunit	E109G
Lac	3	fixX	predicted 4Fe-4S ferredoxin-type protein	A35V
Lac	3	kefC	glutathione-regulated potassium-efflux system protein	S255S
Lac	3	pdxA	4-hydroxythreonine-4-phosphate dehydrogenase	V36A
Lac	3	araA	L-arabinose isomerase	G375G
Lac	3	araB	ribulokinase	L374L
Lac	3	araB	ribulokinase	R232H
Lac	3	yabN	DNA-binding transcriptional regulator	R131C
Lac	3	setA/leuD	broad specificity sugar efflux system/isopropylmalate isomerase small subunit	intergenic (+16/+33)
Lac	3	yabB	hypothetical protein	R71C
Lac	3	murG	N-acetylglucosaminyl transferase	V311A
Lac	3	lpxC/yacA	UDP-3-O-[3-hydroxymyristoyl] N-acetylglucosamine deacetylase/SecA regulator SecM	(T)9->8 intergenic (+79/-152)
Lac	3	lpdA	dihydrolipoamide dehydrogenase	A105V
Lac	3	yacH	hypothetical protein	R452H
Lac	3	yadQ	chloride channel protein	A67V
Lac	3	glnD	PII uridylyl-transferase	A296A
Lac	3	rpsB/tsf	30S ribosomal protein S2/elongation factor Ts	(C)5->6 intergenic (+195/-63)
Lac	3	frr	ribosome releasing factor	D86N
Lac	3	mltD	predicted membrane-bound lytic murein transglycosylase D	R112R
Lac	3	mltD	predicted membrane-bound lytic murein transglycosylase D	V22A
Lac	3	dnaQ/aspV	DNA polymerase III subunit epsilon/tRNA-Asp	intergenic (+108/-25)
Lac	3	ECB_00212	hypothetical protein	(G)8->9 coding (193/372 nt)
Lac	3	eaeH	attaching and effacing protein, pathogenesis factor	(G)5->4 coding (544/4257 nt)
Lac	3	ykgF	predicted amino acid dehydrogenase with NAD(P)-binding domain and ferridoxin-like domain	P437L
Lac	3	betA	choline dehydrogenase	N106S
Lac	3	yahG	hypothetical protein	S140S
Lac	3	yahI	predicted carbamate kinase-like protein	A42T
Lac	3	codB	cytosine transporter	L325L
Lac	3	lacZ	beta-D-galactosidase	S526S
Lac	3	lacI	lac repressor	deltaCCAG coding (592-595/1083 nt)
Lac	3	mhpC	2-hydroxy-6-ketonona-2,4-dienedioic acid hydrolase	F246L
Lac	3	frmR/yaiO	regulator protein that represses frmRAB operon/hypothetical protein	(G)6->7 intergenic (-40/+146)
Lac	3	frmR/yaiO	regulator protein that represses frmRAB operon/hypothetical protein	(G)8->7 intergenic (-139/+47)
Lac	3	yaiO	hypothetical protein	G27S
Lac	3	ampH	beta-lactamase/D-alanine carboxypeptidase	W158*
Lac	3	yaiW	predicted DNA-binding transcriptional regulator	deltaG coding (633/1095 nt)
Lac	3	aroM	hypothetical protein	deltaG coding (640/678 nt)
Lac	3	brnQ	predicted branched chain amino acid transporter (LIV-II)	E108G
Lac	3	yajR	predicted transporter	R213R
Lac	3	cyoB	cytochrome o ubiquinol oxidase subunit I	V325A
Lac	3	cyoA/ampG	cytochrome o ubiquinol oxidase subunit II/muropeptide transporter	(G)7->6 intergenic (-287/+175)
Lac	3	hupB/ppiD	HU, DNA-binding transcriptional regulator, beta subunit/peptidyl-prolyl cis-trans isomerase (rotamase D)	(C)5->6 intergenic (+109/-83)
Lac	3	ushA	UDP-sugar hydrolase	D210G
Lac	3	fimZ	predicted DNA-binding transcriptional regulator	M17I
Lac	3	ybcN	predicted protein	A125V
Lac	3	ybcU/ECB_00510	predicted lipoprotein/conserved hypothetical protein	(G)7->6 intergenic (-123/+238)
Lac	3	yhhI-2	predicted transposase	IS3 coding (269-271/1137 nt)
Lac	3	cusB	copper/silver efflux system, membrane fusion protein	T105A
Lac	3	ybdF	hypothetical protein	L63L
Lac	3	ybdR	predicted oxidoreductase, Zn-dependent and NAD(P)-binding	P153S
Lac	3	cspE/ccrB	cold shock protein E/camphor resistance protein CrcB	(T)9->8 intergenic (+49/+6)
Lac	3	tatE/lipA	twin arginine translocase protein E/lipoyl synthase	(A)6->7 intergenic (+46/+55)
Lac	3	mrdA	transpeptidase involved in peptidoglycan synthesis (penicillin-binding protein 2)	V395A
Lac	3	phpB	predicted alpha-ribazole-5'-P phosphatase	E81E
Lac	3	nagD	UMP phosphatase	R204R
Lac	3	ybfM	predicted outer membrane porin	K217E
Lac	3	kdpA	potassium-transporting ATPase subunit A	S316G
Lac	3	ybgI	conserved metal-binding protein	C171C
Lac	3	ybgP	predicted assembly protein	V86A
Lac	3	ybgQ	predicted outer membrane protein	(G)6->7 coding (433/2451 nt)
Lac	3	gltA	citrate synthase	H400Y
Lac	3	sucB	dihydrolipoamide acetyltransferase	A254V
Lac	3	farR	DNA-binding transcriptional dual regulator, fatty-acyl-binding	A107T
Lac	3	hrsA	fused 2-O-a-mannosyl-D-glycerate specific PTS enzymes: IIA component/IIB component/IIC component	(G)6->5 coding (974/1977 nt)
Lac	3	bioD/uvrB	dethiobiotin synthetase/excinuclease ABC subunit B	(G)5->4 intergenic (+142/-437)
Lac	3	uvrB	excinuclease ABC subunit B	R442*
Lac	3	moaB	molybdopterin biosynthesis protein B	I15T
Lac	3	ybiL	predicted iron outer membrane transporter	A507T
Lac	3	ybiP	predicted hydrolase, inner membrane	L341L
Lac	3	deoR	DNA-binding transcriptional repressor	Y242C
Lac	3	ECB_00845	hypothetical protein	(G)6->7 coding (1378/1623 nt)
Lac	3	ybjL	hypothetical protein	A532A
Lac	3	ybjL	hypothetical protein	H144Y
Lac	3	ybjM	predicted inner membrane protein	A107V
Lac	3	ybjF	23S rRNA m(5)U747-methyltransferase	(G)6->7 coding (737/1128 nt)
Lac	3	artJ	arginine transporter subunit	G87G
Lac	3	cspD	cold shock protein-like protein	Y39C
Lac	3	cydC	fused cysteine transporter subunits of ABC superfamily: membrane component/ATP-binding component	E396G
Lac	3	serS	seryl-tRNA synthetase	T128A
Lac	3	dmsA	dimethyl sulfoxide reductase, anaerobic, subunit A	D118G
Lac	3	ycaN	predicted DNA-binding transcriptional regulator	R264H
Lac	3	ycaQ	hypothetical protein	N261N
Lac	3	mukB	cell division protein MukB	Y705H
Lac	3	pepN	aminopeptidase N	R783H
Lac	3	ycbT	predicted fimbrial-like adhesin protein	(G)7->8 coding (418/1071 nt)
Lac	3	hyaB	hydrogenase 1, large subunit	W515R
Lac	3	hyaF	HyaF	T13A
Lac	3	torA	trimethylamine N-oxide (TMAO) reductase I, catalytic subunit	Y442H
Lac	3	agp	glucose-1-phosphatase/inositol phosphatase	A249T
Lac	3	ycdB	hypothetical protein	(T)7->8 coding (1212/1272 nt)
Lac	3	yceE	predicted drug efflux system	P9S
Lac	3	yceI	hypothetical protein	G150G
Lac	3	fabD	acyl carrier protein S-malonyltransferase	R75H
Lac	3	fabF	3-oxoacyl-(acyl carrier protein) synthase	V17F
Lac	3	ymfB	bifunctional thiamin pyrimidine pyrophosphate hydrolase/ thiamin pyrophosphate hydrolase	R81R
Lac	3	fadR	fatty acid metabolism regulator	R54C
Lac	3	ldrC/chaA	toxic polypeptide, small/calcium/sodium:proton antiporter	IS150 intergenic (-83/+320)
Lac	3	ychP	predicted invasin	R177W
Lac	3	narH	nitrate reductase 1, beta (Fe-S) subunit	C484R
Lac	3	cls	cardiolipin synthetase	IS150 coding (751-753/1461 nt)
Lac	3	yciA	predicted hydrolase	E102K
Lac	3	topA	DNA topoisomerase I	L450L
Lac	3	rnb	exoribonuclease II	P101P
Lac	3	sapF	predicted antimicrobial peptide transporter subunit	P66P
Lac	3	ycjZ	predicted DNA-binding transcriptional regulator	R23C
Lac	3	ynaI	conserved inner membrane protein	L303F
Lac	3	recE	exonuclease VIII, 5' -> 3' specific dsDNA exonuclease	E412K
Lac	3	ydbK	fused predicted pyruvate-flavodoxin oxidoreductase: conserved hypothetical protein/conserved hypothetical protein/FeS binding protein	Q992*
Lac	3	ydbK	fused predicted pyruvate-flavodoxin oxidoreductase: conserved hypothetical protein/conserved hypothetical protein/FeS binding protein	R557C
Lac	3	aldA	aldehyde dehydrogenase A, NAD-linked	P327S
Lac	3	mokB/trg	regulatory peptide/methyl-accepting chemotaxis protein III, ribose and galactose sensor receptor	IS150 intergenic (-13/-326)
Lac	3	yncJ/ydcQ	hypothetical protein/predicted DNA-binding transcriptional regulator	intergenic (-153/-270)
Lac	3	ydcR	fused predicted DNA-binding transcriptional regulator/predicted amino transferase	(A)8->7 coding (786/1407 nt)
Lac	3	yncH/ECB_01413	hypothetical protein/conserved hypothetical protein	intergenic (+200/-620)
Lac	3	yddW	predicted liprotein	W125*
Lac	3	cspI	cold shock protein	V32V
Lac	3	ydfQ-2	predicted lysozyme	IS3 coding (172-174/534 nt)
Lac	3	ydfQ-2	predicted lysozyme	A23T
Lac	3	ECB_01534/ECB_01535	conserved hypothetical protein/conserved hypothetical protein	intergenic (-69/+101)
Lac	3	rspB	predicted oxidoreductase, Zn-dependent and NAD(P)-binding	D66G
Lac	3	pntA	NAD(P) transhydrogenase subunit alpha	E219E
Lac	3	rnfC	electron transport complex protein RnfC	A505V
Lac	3	ydhW	hypothetical protein	Y89C
Lac	3	ydiK	predicted inner membrane protein	(G)7->9 coding (405/1113 nt)
Lac	3	ppsA	phosphoenolpyruvate synthase	I424I
Lac	3	btuE	predicted glutathione peroxidase	R129R
Lac	3	infC	translation initiation factor IF-3	R132H
Lac	3	topB	DNA topoisomerase III	T524A
Lac	3	yeaU	predicted dehydrogenase	L66L
Lac	3	fadD	acyl-CoA synthase	C269C
Lac	3	yeaB/sdaA	predicted NUDIX hydrolase/L-serine deaminase I	intergenic (+114/-70)
Lac	3	yebS	conserved inner membrane protein	(C)6->8 coding (388/1284 nt)
Lac	3	ptrB	protease II	T395A
Lac	3	yebK	predicted DNA-binding transcriptional regulator	(A)8->9 coding (391/870 nt)
Lac	3	aspS/yecD	aspartyl-tRNA synthetase/predicted hydrolase	intergenic (-25/-285)
Lac	3	cheA	fused chemotactic sensory histidine kinase in two-component regulatory system with CheB and CheY: sensory histidine kinase/signal sensing protein	G180G
Lac	3	araH	fused L-arabinose transporter subunits of ABC superfamily: membrane components	T328A
Lac	3	cobU/insD	adenosylcobinamide kinase/adenosylcobinamide-phosphate guanylyltransferase/IS2 insertion element transposase InsAB'	intergenic (-607/+1382)
Lac	3	ECB_01906	conserved hypothetical protein	(C)7->8 coding (372/408 nt)
Lac	3	hisC	histidinol-phosphate aminotransferase	L9L
Lac	3	cpsG	phosphomannomutase	I24I
Lac	3	asmA	predicted assembly protein	R86C
Lac	3	alkA	3-methyl-adenine DNA glycosylase II	P88L
Lac	3	ECB_01992	hypothetical protein	+C coding (155/216 nt)
Lac	3	ECB_01992	hypothetical protein	+CA coding (156/216 nt)
Lac	3	ECB_02002/ECB_02003	hypothetical protein/hypothetical protein	intergenic (-74/+62)
Lac	3	ECB_02004	Replication gene A protein	C102Y
Lac	3	ECB_02004	Replication gene A protein	R97C
Lac	3	gatY/fbaB	D-tagatose 1,6-bisphosphate aldolase 2, catalytic subunit/fructose-bisphosphate aldolase	(A)9->8 intergenic (-125/+175)
Lac	3	ECB_02034	hypothetical protein	A98T
Lac	3	yehK/yehL	hypothetical protein/predicted transporter subunit: ATP-binding component of ABC superfamily	(T)8->7 intergenic (+195/-112)
Lac	3	yehW	predicted transporter subunit: membrane component of ABC superfamily	R158*
Lac	3	yehX	predicted transporter subunit: ATP-binding component of ABC superfamily	G163G
Lac	3	yohD	conserved inner membrane protein	R177H
Lac	3	yeiG	predicted esterase	R240H
Lac	3	fruK	1-phosphofructokinase	Q288R
Lac	3	yejE	predicted oligopeptide transporter subunit	T263A
Lac	3	ccmE	periplasmic heme chaperone	G108G
Lac	3	ccmA	heme exporter subunit	V60A
Lac	3	napB	nitrate reductase, small, cytochrome C550 subunit, periplasmic	T142A
Lac	3	yfaP	hypothetical protein	G179G
Lac	3	yfaS	putative membrane protein	(C)5->4 coding (4012/4605 nt)
Lac	3	yfaS	putative membrane protein	A75V
Lac	3	yfaV	predicted transporter	A374V
Lac	3	yfcD/yfcE	predicted NUDIX hydrolase/phosphodiesterase	intergenic (-50/+8)
Lac	3	fabB/yfcK	3-oxoacyl-(acyl carrier protein) synthase/hypothetical protein	intergenic (-60/-99)
Lac	3	yfcA	conserved inner membrane protein	G121G
Lac	3	fadL	long-chain fatty acid outer membrane transporter	P102S
Lac	3	emrY	predicted multidrug efflux system	G13G
Lac	3	ypdB	predicted response regulator in two-component system withYpdA	Y103H
Lac	3	glk	glucokinase	A142V
Lac	3	yfeO	hypothetical protein	(C)7->8 coding (1243/1257 nt)
Lac	3	nupC/yfeA	nucleoside (except guanosine) transporter/predicted diguanylate cyclase	IS186 intergenic (+24/+21)
Lac	3	gltX	glutamyl-tRNA synthetase	P387S
Lac	3	ucpA	short chain dehydrogenase	Y187C
Lac	3	yfeG	predicted DNA-binding transcriptional regulator	S95L
Lac	3	ypfH	predicted hydrolase	T90M
Lac	3	hyfF	NADH dehydrogenase subunit N	V54I
Lac	3	hyfI	hydrogenase 4, Fe-S subunit	R89R
Lac	3	ppk	polyphosphate kinase	V84A
Lac	3	ppx	exopolyphosphatase	V482A
Lac	3	yfgF	predicted inner membrane protein	P451S
Lac	3	hcaE	3-phenylpropionate dioxygenase, large (alpha) subunit	T61A
Lac	3	hcaE	3-phenylpropionate dioxygenase, large (alpha) subunit	V440V
Lac	3	yphE	fused predicted sugar transporter subunits of ABC superfamily: ATP-binding components	S497P
Lac	3	yphE	fused predicted sugar transporter subunits of ABC superfamily: ATP-binding components	(C)5->6 coding (891/1512 nt)
Lac	3	yfhK	predicted sensory kinase in two-component system	T51M
Lac	3	lepB	leader peptidase (signal peptidase I)	S282S
Lac	3	yfiQ	fused predicted acyl-CoA synthetase: NAD(P)-binding subunit/ATP-binding subunit	G633G
Lac	3	yfiA	cold shock protein associated with 30S ribosomal subunit	S64S
Lac	3	emrR	DNA-binding transcriptional repressor of microcin B17 synthesis and multidrug efflux	S106S
Lac	3	emrA	multidrug efflux system	G150S
Lac	3	srlE	glucitol/sorbitol-specific enzyme IIB component of PTS	(G)6->7 coding (35/960 nt)
Lac	3	hycE	hydrogenase 3, large subunit	E193E
Lac	3	hycC	NADH dehydrogenase subunit N	P414L
Lac	3	cysN	sulfate adenylyltransferase subunit 1	P403L
Lac	3	cysI	sulfite reductase, beta subunit, NAD(P)-binding, heme-binding	N236S
Lac	3	yqcD	hypothetical protein	R133H
Lac	3	fucI/fucK	L-fucose isomerase/L-fuculokinase	intergenic (+39/-40)
Lac	3	ygdQ/ygdR	predicted inner membrane protein/hypothetical protein	intergenic (+30/-108)
Lac	3	ygdR	hypothetical protein	C20Y
Lac	3	aas	2-acyl-glycerophospho-ethanolamine acyltransferase	L391P
Lac	3	aas	2-acyl-glycerophospho-ethanolamine acyltransferase	G378G
Lac	3	lysA	diaminopimelate decarboxylase, PLP-binding	G379G
Lac	3	glyU	tRNA-Gly
Lac	3	ygeR	Tetratricopeptide repeat transcriptional regulator	L242L
Lac	3	ygeR	Tetratricopeptide repeat transcriptional regulator	I182T
Lac	3	ygeZ	dihydropyrimidinase	Q324*
Lac	3	guaD	guanine deaminase	G331E
Lac	3	ygfF	predicted NAD(P)-binding oxidoreductase with NAD(P)-binding Rossmann-fold domain	N209S
Lac	3	yqgE	hypothetical protein	A146T
Lac	3	ECB_02802/yafZ	conserved hypothetical protein/conserved hypothetical protein	intergenic (+130/-282)
Lac	3	ECB_02826	hypothetical protein	D351G
Lac	3	ECB_02856	conserved hypothetical protein	(C)6->7 coding (276/1071 nt)
Lac	3	yqhG	hypothetical protein	Q86R
Lac	3	plsC	1-acyl-sn-glycerol-3-phosphate acyltransferase	N75N
Lac	3	ygiA	hypothetical protein	V45A
Lac	3	yqiG	predicted outer membrane usher protein	A450A
Lac	3	yqiK	hypothetical protein	A458V
Lac	3	uppP	undecaprenyl pyrophosphate phosphatase	G70D
Lac	3	fadH	2,4-dienoyl-CoA reductase, NADH and FMN-linked	S566S
Lac	3	yhaM	hypothetical protein	N411S
Lac	3	tdcE	pyruvate formate-lyase 4/2-ketobutyrate formate-lyase	A677V
Lac	3	tdcE	pyruvate formate-lyase 4/2-ketobutyrate formate-lyase	A537V
Lac	3	agaZ	tagatose 6-phosphate aldolase 1, kbaZ subunit	G93G
Lac	3	agaY	tagatose 6-phosphate aldolase 1, kbaY subunit	I46I
Lac	3	deaD	ATP-dependent RNA helicase	Y320C
Lac	3	infB	translation initiation factor IF-2	V357A
Lac	3	dacB	D-alanyl-D-alanine carboxypeptidase	V128A
Lac	3	dacB/yhbZ	D-alanyl-D-alanine carboxypeptidase/GTPase involved in cell partioning and DNA repair	intergenic (+150/+36)
Lac	3	yhbE	conserved inner membrane protein	R184R
Lac	3	yrbD	predicted ABC-type organic solvent transporter	I34M
Lac	3	dcuD	predicted transporter	(G)6->5 coding (1027/1368 nt)
Lac	3	tldD/yhdP	predicted peptidase/conserved membrane protein, predicted transporter	intergenic (-232/+198)
Lac	3	yhdA	conserved inner membrane protein	E516E
Lac	3	yhdH	predicted oxidoreductase, Zn-dependent and NAD(P)-binding	V260A
Lac	3	fis	DNA-binding protein Fis	G82S
Lac	3	rrlD	23S ribosomal RNA
Lac	3	rpmJ	50S ribosomal protein L36	K8R
Lac	3	rpsE	30S ribosomal protein S5	H3R
Lac	3	gspD	general secretory pathway component, cryptic	(C)6->5 coding (427/1953 nt)
Lac	3	bfd/chiA	bacterioferritin-associated ferredoxin/periplasmic endochitinase	intergenic (-66/+103)
Lac	3	kefB	glutathione-regulated potassium-efflux system protein	A541A
Lac	3	yheS	fused predicted transporter subunits of ABC superfamily: ATP-binding components	G348G
Lac	3	yheT	predicted hydrolase	H91Y
Lac	3	nirC	nitrite transporter	G157G
Lac	3	dam	DNA adenine methylase	E263E
Lac	3	malT	transcriptional regulator MalT	S602P
Lac	3	malT	transcriptional regulator MalT	I847F
Lac	3	glpG	predicted intramembrane serine protease	G75G
Lac	3	gntR	DNA-binding transcriptional repressor	A204V
Lac	3	yhhX/yhhY	predicted oxidoreductase with NAD(P)-binding Rossmann-fold domain/predicted acetyltransferase	(A)7->8 intergenic (-265/-68)
Lac	3	livK	leucine transporter subunit	R211C
Lac	3	zntA	zinc, cobalt and lead efflux system	G706D
Lac	3	nikC	nickel transporter subunit	G131D
Lac	3	nikE	nickel transporter subunit	V59A
Lac	3	yhhH/yhhI	hypothetical protein/predicted transposase	intergenic (+30/-566)
Lac	3	yhiM/yhiN	conserved inner membrane protein/predicted oxidoreductase with FAD/NAD(P)-binding domain	intergenic (+85/+230)
Lac	3	arsC/yhiS	arsenate reductase/hypothetical protein	(C)7->8 intergenic (+18/-611)
Lac	3	yhiF	predicted DNA-binding ranscriptional regulator	E134K
Lac	3	yhiU	multidrug resistance efflux transporter	P305P
Lac	3	dppD	dipeptide transporter	D97D
Lac	3	dppA	dipeptide transporter	Y417H
Lac	3	yhjW/yhjX	predicted metal dependent hydrolase/predicted transporter	intergenic (-138/+186)
Lac	3	rhsA	rhsA element core protein RshA	T890A
Lac	3	yibD	predicted glycosyl transferase	E209E
Lac	3	spoT	bifunctional (p)ppGpp synthetase II/ guanosine-3',5'-bis pyrophosphate 3'-pyrophosphohydrolase	V127M
Lac	3	yicH	hypothetical protein	V79A
Lac	3	ECB_03521	conserved hypothetical protein	(A)5->4 coding (2022/2388 nt)
Lac	3	uhpA	DNA-binding response regulator in two-component regulatory system wtih UhpB	I126V
Lac	3	asnA	asparagine synthetase AsnA	G231S
Lac	3	yieM	predicted von Willibrand factor containing protein	R239H
Lac	3	rbsD‚[rbsR]	rbsD,rbsA,rbsC,rbsB,rbsK,[rbsR]	delta 5126bp
Lac	3	ilvD	dihydroxy-acid dehydratase	L94L
Lac	3	rho	transcription termination factor Rho	G225S
Lac	3	wzxE	O-antigen translocase	T14A
Lac	3	wzxE	O-antigen translocase	A85V
Lac	3	hemY	predicted protoheme IX synthesis protein	G234S
Lac	3	hemG/rrsA	protoporphyrin oxidase, flavoprotein/16S ribosomal RNA	intergenic (+110/-268)
Lac	3	hemG/rrsA	protoporphyrin oxidase, flavoprotein/16S ribosomal RNA	intergenic (+141/-237)
Lac	3	yihI/hemN	hypothetical protein/coproporphyrinogen III oxidase	intergenic (+9/-180)
Lac	3	bipA/yihL	GTP-binding protein/predicted DNA-binding transcriptional regulator	(T)9->8 intergenic (+50/-167)
Lac	3	yiiL	L-rhamnose mutarotase	V32A
Lac	3	kdgT	2-keto-3-deoxygluconate permease	(G)7->10 coding (39/984 nt)
Lac	3	hslU	ATP-dependent protease ATP-binding subunit	A380T
Lac	3	pflD	predicted formate acetyltransferase 2 (pyruvate formate lyase II)	R163L
Lac	3	yjaG/hupA	hypothetical protein/HU, DNA-binding transcriptional regulator, alpha subunit	(G)6->5 intergenic (+82/-105)
Lac	3	yjaB	predicted acetyltransferase	(C)5->6 coding (435/444 nt)
Lac	3	nrfE	heme lyase (NrfEFG) for insertion of heme into c552, subunit NrfE	S180S
Lac	3	gltP	glutamate/aspartate:proton symporter	R393R
Lac	3	alsA	fused D-allose transporter subunits of ABC superfamily: ATP-binding components	V124V
Lac	3	rpiR	DNA-binding transcriptional repressor	G42G
Lac	3	yjcZ	hypothetical protein	(G)6->5 coding (535/879 nt)
Lac	3	adiA	biodegradative arginine decarboxylase	A174T
Lac	3	dcuR/yjdI	DNA-binding response regulator in two-component regulatory system with DcuS/hypothetical protein	deltaCGCGG intergenic (-768/-1042)
Lac	3	yjdC	predicted transcriptional regulator	V6A
Lac	3	yjeP	predicted mechanosensitive channel	L854P
Lac	3	mutL	DNA mismatch repair protein	deltaTGGCGC coding (215-220/1848 nt)
Lac	3	yjfR	predicted L-ascorbate 6-phosphate lactonase	M301I
Lac	3	ECB_04073	putative acetyl-CoA:acetoacetyl-CoA transferase	L10P
Lac	3	pepA	leucyl aminopeptidase	T132T
Lac	3	insG	IS4 predicted transposase	P369P
Lac	3	fecR	transmembrane signal transducer for ferric citrate transport	T260T
Lac	3	sgcR‚insA-27	sgcR,sgcE,sgcA,sgcQ,sgcC,sgcB,sgcX,yjhP,yjhQ,ECB_04174,yjhS,yjhT,yjhA,insB-27,insA-27	delta 16229bp
Lac	3	fimD	outer membrane usher protein, type 1 fimbrial synthesis	G275D
Lac	3	insB-28/mcrC	IS1 protein InsB/5-methylcytosine-specific restriction enzyme McrBC, subunit McrC	intergenic (+2168/+1258)
Lac	3	hsdM	DNA methylase M	C40R
Lac	3	yjiZ	predicted transporter	(C)5->6 coding (1302/1362 nt)
Lac	3	nadR	nicotinamide-nucleotide adenylyltransferase	P228L
Lac	4	araA	L-arabinose isomerase	D92G
Lac	4	ftsI	transpeptidase involved in septal peptidoglycan synthesis (penicillin-binding protein 3)	A567V
Lac	4	lacI	lac repressor	(G)3->4 coding (592/1083 nt)
Lac	4	ybaL	predicted transporter with NAD(P)-binding Rossmann-fold domain	deltaT coding (1097/1677 nt)
Lac	4	ECB_00726‚ECB_00739	ECB_00726,ECB_00727,ECB_00728,ECB_00729,ECB_00730,ECB_00731,ECB_00732,ECB_00733,ECB_00734,ECB_00735,ECB_00736,ECB_00737,ECB_00738,ECB_00739	delta 12090bp
Lac	4	dinI	DNA damage-inducible protein I	IS150 coding (42-44/246 nt)
Lac	4	insA-10‚insB-10	insA-10,insB-10	delta 777bp
Lac	4	mokB/trg	regulatory peptide/methyl-accepting chemotaxis protein III, ribose and galactose sensor receptor	IS150 intergenic (-13/-326)
Lac	4	ybcW‚insF-4	ybcW,gnsB,ynfN,ECB_01516,cspI,ydfP,ydfQ-2,ydfR,essQ,ECB_01522,ECB_01523,insE-4,insF-4	delta 7554bp
Lac	4	recD	exonuclease V (RecBCD complex), alpha chain	V10A
Lac	4	ygeV	predicted DNA-binding transcriptional regulator	IS1 coding (1137-1145/1779 nt)
Lac	4	ECB_02826	hypothetical protein	(T)8->9 coding (193/1377 nt)
Lac	4	yhdG	tRNA-dihydrouridine synthase B	Y316C
Lac	4	rrmB	16S rRNA m5C967 methyltransferase, S-adenosyl-L-methionine-dependent	S147A
Lac	4	rpsD	30S ribosomal protein S4	D50N
Lac	4	yhfQ	fructoselysine 6-kinase	W261*
Lac	4	envZ	osmolarity sensor protein	I337F
Lac	4	malT	transcriptional regulator MalT	+GCTGCCAGTGGGAACTGGCGGCGGA coding (992/2706 nt)
Lac	4	spoT	bifunctional (p)ppGpp synthetase II/ guanosine-3',5'-bis pyrophosphate 3'-pyrophosphohydrolase	I446M
Lac	4	[rbsD]	[rbsD]	delta 361bp
Lac	4	hslU	ATP-dependent protease ATP-binding subunit	G191S
Lac	4	yijC	DNA-binding transcriptional repressor	R31C
Lac	4	purH/rrsE	bifunctional phosphoribosylaminoimidazolecarboxamide formyltransferase/IMP cyclohydrolase/16S ribosomal RNA	intergenic (-32/-585)
Lac	4	yjeF	predicted carbohydrate kinase	T177T
Lac	4	mcrC‚[hsdS]	mcrC,mcrB,yjiW,[hsdS]	delta 7912bp
Lac	5	citG	triphosphoribosyl-dephospho-CoA transferase	IS150 coding (749-751/879 nt)
Lac	5	glnW/glnU	tRNA-Gln/tRNA-Gln	intergenic (-17/+18)
Lac	5	trg	methyl-accepting chemotaxis protein III, ribose and galactose sensor receptor	G447R
Lac	5	stfR	predicted tail fiber protein	A227A
Lac	5	rnfC	electron transport complex protein RnfC	R629R
Lac	5	ppk	polyphosphate kinase	K194N
Lac	5	proX/ygaXY	glycine betaine transporter subunit/predicted transporter	intergenic (+10/-282)
Lac	5	ygfT	fused predicted oxidoreductase: Fe-S subunit/nucleotide-binding subunit	S310S
Lac	5	argR	arginine repressor	K15E
Lac	5	yhdG	tRNA-dihydrouridine synthase B	L310L
Lac	5	malT	transcriptional regulator MalT	+AGTGGGAACTGGCGGCGGAGCTGCCAGTGGGAACTGGCGGCGGAGCTGCC coding (1022/2706 nt)
Lac	5	yhiO/uspA	universal stress protein UspB/universal stress global response regulator	IS150 intergenic (-24/-367)
Lac	5	spoT	bifunctional (p)ppGpp synthetase II/ guanosine-3',5'-bis pyrophosphate 3'-pyrophosphohydrolase	M330I
Lac	5	yieN/kup	fused predicted transcriptional regulator: sigma54 activator protein/conserved hypothetical protein/potassium transporter	IS4 intergenic (-78/-134)
Lac	5	kup/insJ-5	potassium transporter/IS150 hypothetical protein	+G intergenic (+6/-50)
Lac	5	rbsD‚[yieP]	rbsD,rbsA,rbsC,rbsB,rbsK,rbsR,yieO,[yieP]	delta 7564bp
Lac	5	yijC	DNA-binding transcriptional repressor	L92R
Lac	5	holC	DNA polymerase III subunit chi	A29T
Lac	5	nadR	nicotinamide-nucleotide adenylyltransferase	IS150 coding (145-146/1233 nt)
Lac	6	araA	L-arabinose isomerase	D92G
Lac	6	lacI	lac repressor	(G)3->4 coding (592/1083 nt)
Lac	6	ECB_00726‚ECB_00739	ECB_00726,ECB_00727,ECB_00728,ECB_00729,ECB_00730,ECB_00731,ECB_00732,ECB_00733,ECB_00734,ECB_00735,ECB_00736,ECB_00737,ECB_00738,ECB_00739	delta 12090bp
Lac	6	ompF/asnS	outer membrane porin 1a (Ia;b;F)/asparaginyl-tRNA synthetase	intergenic (-11/+591)
Lac	6	fabF	3-oxoacyl-(acyl carrier protein) synthase	G18S
Lac	6	yobF	hypothetical protein	E17G
Lac	6	vioA	VioA	deltaTTTTCAATATC coding (307-317/1113 nt)
Lac	6	ECB_01998	putative phage protein	T55P
Lac	6	fruB	fused fructose-specific PTS enzymes: IIA component/HPr component	IS1 coding (682-690/1131 nt)
Lac	6	fabB/yfcK	3-oxoacyl-(acyl carrier protein) synthase/hypothetical protein	intergenic (-60/-99)
Lac	6	recD	exonuclease V (RecBCD complex), alpha chain	V10A
Lac	6	ygjF	G/U mismatch-specific DNA glycosylase	F116C
Lac	6	yhaC/garK	hypothetical protein/glycerate kinase I	intergenic (+461/+541)
Lac	6	infB	translation initiation factor IF-2	I316S
Lac	6	nanK	N-acetylmannosamine kinase	P51L
Lac	6	mreD	cell wall structural complex MreBCD transmembrane component MreD	D67E
Lac	6	fis	DNA-binding protein Fis	V66G
Lac	6	malT	transcriptional regulator MalT	+GCTGCCAGTGGGAACTGGCGGCGGA coding (992/2706 nt)
Lac	6	dinD/yicG	DNA-damage-inducible protein/conserved inner membrane protein	(C)6->5 intergenic (+104/-187)
Lac	6	spoT	bifunctional (p)ppGpp synthetase II/ guanosine-3',5'-bis pyrophosphate 3'-pyrophosphohydrolase	G207D
Lac	6	[rbsD]	[rbsD]	delta 361bp
Lac	6	polA	DNA polymerase I	L402F
Lac	6	nadR	nicotinamide-nucleotide adenylyltransferase	R123C

## Sheet: Table S2
Selection Environment		Glu_Lac					Glu/Lac					Lac_Glu				Lac
Population		1	2	3	5	6	1	2	3	5	6	1	2	4	6	1	3	4	5	6
Total mutation number		14	35	29	18	24	19	15	20	15	25	249	28	25	273	278	294	24	19	22
	Population X-gal phenotype
Mutated gene	lacI
	yhiO/uspA
	yhiO
	ybcR‚[ECB_00513]
	pykF
	infC
	hcaD
	yfiQ
	recD
	fis/yhdJ
	malT
	rbsD‚[yieO]
	yijC
	ytfN
	hsdS
	nadR
	fhuA
	ybbN
	citD
	dmsC/ycaC
	phoH
	nhaB/fadR
	hns/tdk
	mokB/trg
	ECB_01510
	ybcW‚insF-4
	yeeJ
	ECB_02004
	fruK
	cysM
	ascF
	yqeB
	ECB_02816
	mdh/argR
	ECB_03459
	spoT
	rbsD‚[rbsK]
	yifB/ilvL
	wecF
	frvR
	cytR/priA
	yjcE
	dcuR/yjdI
	cycA
	hsdM
	mdoB
	yjjY/lasT
	ddlB
	hofB
	yahM
	ybiW
	flgL
	ldrA/ldrB
	insF-2
	astB
	rnd
	yegL/yegM
	cirA
	kduD
	yafZ
	trkA
	ompR
	rhsA
	hupA
	nrfG/gltP
	ECB_01992
	appY
	fldA/ybfE
	proQ
	yedV
	[yegI]‚[yegO]
	ppk
	ptsP
	envZ
	yibG/yibH
	[rbsD]
	ftsN
	lysC/pgi
	tyrP/yecA
	ybcR‚ybcU
	dinI
	fadR
	galR
	rho
	nrfE
	map
	ompF/asnS
	ccmF
	yfcN/yfcO
	yhdG
	yhiKL
	ilvL
	ybcR‚[ECB_00514]
	cmr
	rpsA
	ldrB/ldrC
	yciI‚yciO
	ydaM/ydaN
	flhC
	manB
	gatY‚[ECB_02035]
	rbsD‚[rbsR]
	ECB_04146
	fabF
	sohB
	topA/cysB
	hokD/ECB_01533
	lysP/yeiE
	ygbD
	mreC
	malP/malT
	hemX
	hslU
	ECB_00736/ECB_00737
	yjeI
	fimA
	trpR/yjjX
	hlpA
	[ybdG]‚ybdK
	ybiK
	tadA
	glcG
	insK-4/glyS
	ECB_03517/ECB_03518
	yaaJ
	ispH
	carB
	surA
	ftsI
	murC
	ftsQ
	coaE
	aceE
	hrpB
	yaeH/yaeI
	dnaE
	aspU/dkgB
	ECB_00212
	yafA
	yagX
	eaeH
	ykgD/ykgE
	yahJ
	codA
	phoA
	sbcC
	yajR
	maa/hha
	kefA/ybaM
	apt
	ybaL
	ushA/ybaK
	ybaQ/copA
	sfmD
	sfmF
	ybcU/ECB_00510
	ECB_00530
	cusC
	pheP
	entF
	dsbG
	dsbG/ahpC
	cspE/ccrB
	lipA
	mrdB
	kdpD
	rhsC
	ybgI
	abrB
	sdhA
	hrsA
	ECB_00735
	ybhR
	dinG
	ybiO
	ybiT/ybiU
	ybiU
	ybiY
	ybjJ
	ECB_00845
	hcr
	hcp
	ybjE/aqpZ
	macB
	ftsK
	lolA
	msbA
	ycbB
	ssuE/ycbQ
	ycbR
	ycbF/pyrD
	ymbA
	yccW
	hyaB
	hyaD
	yccZ
	ycdS
	insE-1/serX
	ycdX
	ycdZ
	ymdC
	grxB
	flgC
	flgD/flgE
	flgE
	cobB/ycfZ
	ycgE
	ymgF/ymgD
	minC
	ldcA
	ycgV
	hemK
	cysB
	fabI
	ycjJ
	ycjV
	ydaA
	dbpA
	recE
	racC
	feaB/tynA
	ydcI
	ydcJ
	ydcT
	gadB
	ECB_01528
	ydgC
	rnfD
	cfa
	sufS
	ydiD/ppsA
	pheT
	ynjC
	ynjF
	yeaM
	yebT
	yebU
	zwf
	tar
	flhD
	cbl
	yegH
	ogrK‚[ECB_02013]
	fbaB/yegT
	yehM
	cdd
	mglA
	folE/yeiG
	bcr
	yejO
	ccmH
	ccmA
	napH
	atoB
	nuoJ
	nuoF
	lrhA/yfbQ
	aroC
	yfcP
	fadL
	yfdX
	yfeA
	ligA
	cysK/ptsH
	yfeT
	ypeA
	eutA
	eutI
	ppx
	csiE
	hcaT
	yphB
	era
	yfjG/smpB
	argY
	mutS
	ispD
	relA
	ygdH/sdaC
	xni
	fucR
	csdA
	ygdL
	recC
	ygeR
	xdhB
	ssnA
	gcvP
	yggR
	ECB_02798
	ECB_02817
	glcD/glcC
	ECB_02856
	yghU
	hybB
	dkgA
	yqhG
	garK
	yraQ
	nlp
	gltB
	yhcP
	yhcS
	fis
	yrdC
	rplD
	gspD
	fusA
	ppiA
	yrfF
	pckA
	gntU
	ggt
	ugpQ
	yhhK
	yhhM/yhhN
	yhiJ
	yhiP
	arsC/yhiS
	gadX
	yhjA
	treF
	yhjD
	yiaY
	yibF/rhsA
	kbl
	ECB_03520
	yicM
	uhpA/ilvN
	dgoD
	glmS
	atpI
	yieM
	rbsD‚[rbsC]
	ilvE
	frvB
	yiiL/rhaD
	rhaB
	frwC
	purD
	lamB
	nrfA
	rpiR
	yjcZ
	aspA
	aidB
	fklB
	fklB/cycA
	valS
	fimH
	yjiC/yjiD
	insB-28/mcrC
	hsdR
	yjjP
	mokC/nhaA
	yacC
	[citF]
	fabF/pabC
	ldrC/chaA
	yoaE/manX
	yfcTU
	ddg/yfdZ
	ECB_02621
	rbsD‚rbsB
	rhaS
	cpxP/fieF
	yjaG/hupA
	idnT
	sgcR‚insA-27
	fruR
	secA
	lpdA
	yacH
	lpxB
	rrlH
	mltD
	yagR
	yagV
	ykgK
	ykgF
	prpE/codB
	lacZ
	mhpB
	rdgC/yajF
	sbcD
	brnQ
	malZ/queA
	tig/clpP
	glnK
	ushA
	hyi
	ylbE
	arcC
	sfmH
	ybcT
	yhhI-2
	ybdK/insJ-1
	insJ-1
	entA
	ybdR
	ybeM
	tatE/lipA
	mrdA
	phpB
	hscC
	rihA/insJ-2
	ybfM
	ECB_00663/ECB_00664
	nei
	sucB
	farR
	pnuC
	ECB_00738
	uvrB
	ybiC
	ybiF
	ompX
	ybiP
	ybiS/ybiT
	yliI
	ECB_00828
	ECB_00842
	ybjL
	clpA/serW
	dmsA
	mukB
	pepN
	ycbT
	ycbF
	ycbX
	ycbY
	hyaF
	appB
	torS
	cbpA
	htrB
	grxB/yceL
	yceL
	rne
	ndh
	ycfR
	ycfU
	ycgG
	dadX/ycgO
	adhE
	sapA
	tpx
	ydcR
	dos
	hipB/ydeZ
	lomR
	cspI
	fumA
	ydhF
	ribC
	ydhW
	ydiK
	ydiK/ydiL
	ydiR
	yeaG/yeaH
	yoaA
	yebS
	yebK
	torZ
	flhA
	yeeJ/shiA
	erfK
	cobS
	yeeF
	hisC
	gatY/fbaB
	yegX
	thiM
	ECB_02034
	yehK/yehL
	yehW
	yohGH/yohI
	yeiN
	yeiQ
	napB
	yfaA
	glpT
	yfaV
	yfbW
	pdxB
	fabB/yfcK
	ypdA
	nupC/yfeA
	yffI
	maeB
	acrD
	pbpC
	sseA
	hscB
	iscU
	purL/insA-19
	gabT
	proW
	ygaXY
	emrB
	yqaB
	alaS
	pphB
	ygbK
	barA
	sdaB
	metV/amiC
	recB
	ygfT
	prfB
	ygfY
	cmtA
	yghK
	ECB_02855
	yghXY/yghZ
	parC
	ygiD
	yqiJ
	ygiM/cca
	ygjE
	ebgA
	uxaA
	exuT
	yhaK
	yhaO
	yhaC/garK
	agaC
	mtr
	deaD
	nanT
	yhdA
	yrdB
	aroE
	bfd/chiA
	yheT
	yhfC/nirB
	yhfU
	yhfY
	yrfG
	malQ
	glgC
	gntK
	ugpB
	nikB
	arsB
	yhiS
	dctA
	dppD
	gumD
	yicO
	yidE
	ilvA
	cyaA
	ECB_03716
	ubiD
	fadB/pepQ
	yihM
	yihT
	yiiR/yiiS
	yiiT
	pflD
	purH/rrsE
	iclR
	yjbG
	yjbM
	yjbO
	basR
	adiA
	cadA
	yjeP
	mutL
	ytfF
	nrdD
	treB
	yjgP
	intB/yjgW
	sgcC
	uxuA
	yjiZ
	leuQ
	yjjI
	nadR/yjjK
	lpxC/yacA
	mppA
	cybB‚[ydcK]
	ydeQ
	yegP
	[yfiP]‚[yfiQ]
	kgtP
	kgtP/rrfG
	ECB_02826
	yidK
	yjeF
	talB
	yaaH
	caiC/caiA
	fixA
	araC
	murG
	acnB
	yadB
	mrcB
	fhuC
	yafK
	pepD/gpt
	yaiL
	frmR/yaiO
	tauB
	hemB
	araJ
	thiI
	ECB_00376
	acrB
	acrR
	hemH
	ybaT
	ybbA
	rhsD
	ECB_00490
	ybcQ
	ybdG/nfnB
	fepE
	fepG
	fepD
	ybeD
	rlpB
	lnt
	ybgO
	gltA/sdhC
	ybgG
	ybhH
	moaA
	ybhF
	ybiS
	ybiT
	moeA
	yliA
	ECB_00846
	ybjF
	artJ
	ybjT
	ltaE
	trxB/lrp
	pflB
	ycaL
	ycaI
	aspC/ompF
	ssuC
	ycbW
	pqiA
	ycbZ
	helD
	torR
	ycdG
	putA
	ycdN
	ycdR
	mdoG
	rluC
	rpmF
	fhuE
	pepT
	ycfC
	ycgB
	dhaR
	narK/narG
	narH
	oppA
	yciE
	trpC
	insB-11/yciL
	yciS
	rnb
	ompN/ydbK
	yncH/ECB_01413
	ydeP
	yneE
	ydfJ/ydfK
	ECB_01546
	speG
	ynfE
	fumC/fumA
	rnfB
	ydgR/gst
	ydhK
	nemA
	lhr
	ydhB
	ydhR
	manY
	holE
	znuB/ruvB
	tar/cheW
	motB
	yeeI
	dacD
	ECB_01994
	yegR/yegS
	molR
	mglB
	yejH
	yejL
	yojI
	elaD/yfbM
	yfcE
	evgS
	yfeO
	valU
	ECB_02307
	eutC
	eutB
	ypfJ
	hyfD
	hyfE
	iscA
	yfhQ
	yphC
	yfiF
	aroF
	grpE
	ygaF
	hycG
	ygbJ
	ygbN
	fucO
	ygdR/tas
	araE
	xdhA
	ubiH
	pepP
	pgk
	yggP
	ECB_02798/flu
	flu/yeeR
	glcE
	yqhA
	glnE
	ygjE/ygjD
	dnaG
	ygjK/fadH
	ygjR
	yqjK/yqjF
	yhaO/tdcG
	tdcE
	agaS
	yraJ
	nlpI
	nlpI/pnp
	pnp
	arcB
	nanR
	dcuD
	yhdP
	yhdV/yhdW
	hofQ
	yhgA
	glgX
	glgB/asd
	yhhX/yhhY
	ldrD/ldrE
	bisC
	ECB_03412/yiaH
	yiaV
	yibJ
	yibI
	yibN/yibO
	ECB_03531
	yidC
	gidA
	yieN/kup
	yieP
	yifB
	yihL
	rhaT
	fieF
	metL
	yjcH
	yjdP/phnP
	melB
	yjeJ
	ampC
	hflC
	yjfH/yjfI
	ulaA
	ECB_04072
	ytfE
	yjgM
	yjgR
	yjhP
	fimG
	leuP
	sms
	creC/arcA
	dnaJ
	caiA
	pdxA
	aceF
	gcd
	cdsA
	lpxD
	rof
	metI
	yafP/ykfJ
	betI
	prpD
	ampG
	kefA
	ybaP
	ybbP/rhsD
	ybbV|allP
	ybbY
	renD/emrE
	entD
	ybdB/ybdD
	ybeZ
	ubiF
	nagC
	potE
	ybgK
	bioB
	ybhO
	ybiC/ybiJ
	ybiN
	yliH/yliI
	ECB_00832
	cydC
	cydD
	dmsC
	pflA
	aroA/ycaL
	ycbC
	ssuA
	yccT
	ymdF
	ycdM/ycdC
	ymdB
	ycfH
	ycgX/ycgE
	ispE
	hemA
	yciV
	ECB_01342
	ydbK
	narZ
	yddS
	yddW
	yneJ
	marC
	ydeE
	ECB_01506
	stfR
	ydgG
	pntA
	fumC
	malX
	ydhI
	ydhC
	ydjQ
	ydjG
	fadD/yeaY
	yoaB
	sdaA
	pphA/yebY
	tyrP
	yedZ
	yodA/yodB
	ECB_01906
	hisH
	hisF
	ugd/gnd
	gnd/manB
	cpsG
	udk
	yegE
	ccmD
	yfaL
	nrdA
	nuoL
	folC
	dedA
	dedA/truA
	yfcX
	vacJ
	yfdC
	yfeS
	eutQ
	yfgL
	yfhL/acpS
	trxC
	stpA/ygaW
	hypF
	ascB
	yqcE
	gudP
	ECB_02650
	gcvA
	ptr/recC
	gcvT
	yggE
	metK/galP
	yggT
	yeeU
	ECB_02821
	ECB_02836
	yghR
	yqiH
	yqiK
	ygjH
	tdcA/tdcR
	agaE
	yhbE
	yrbL
	rpsD
	tufA
	yhgF
	ugpC
	livH
	zntA
	yhjK
	bcsZ
	yhjO/yhjR
	yicI
	tnaA
	bglG
	pstC
	kup
	yieP/rrsC
	rfe
	hemY
	yigA
	ECB_03694
	yihR
	kdgT
	yiiS
	aceB
	nrfC
	phnB/phnA
	yjeQ
	fbp
	yjgF
	idnT/idnO
	deoA
	creC
	ydiU
	ECB_02013
	mglB/galS
	tdcD
	yhhI/yhhJ
	waaV
	rrlB
	ytfT
	mcrC‚[hsdS]
	ribF
	ileS
	fixX
	kefC
	araB
	yabN
	setA/leuD
	yabB
	yadQ
	glnD
	rpsB/tsf
	frr
	dnaQ/aspV
	betA
	yahG
	yahI
	codB
	mhpC
	yaiO
	ampH
	yaiW
	aroM
	cyoB
	cyoA/ampG
	hupB/ppiD
	fimZ
	ybcN
	cusB
	ybdF
	nagD
	kdpA
	ybgP
	ybgQ
	gltA
	bioD/uvrB
	moaB
	ybiL
	deoR
	ybjM
	cspD
	serS
	ycaN
	ycaQ
	torA
	agp
	ycdB
	yceE
	yceI
	fabD
	ymfB
	ychP
	cls
	yciA
	topA
	sapF
	ycjZ
	ynaI
	aldA
	yncJ/ydcQ
	ydfQ-2
	ECB_01534/ECB_01535
	rspB
	rnfC
	ppsA
	btuE
	topB
	yeaU
	fadD
	yeaB/sdaA
	ptrB
	aspS/yecD
	cheA
	araH
	cobU/insD
	asmA
	alkA
	ECB_02002/ECB_02003
	yehX
	yohD
	yeiG
	yejE
	ccmE
	yfaP
	yfaS
	yfcD/yfcE
	yfcA
	emrY
	ypdB
	glk
	gltX
	ucpA
	yfeG
	ypfH
	hyfF
	hyfI
	yfgF
	hcaE
	yphE
	yfhK
	lepB
	yfiA
	emrR
	emrA
	srlE
	hycE
	hycC
	cysN
	cysI
	yqcD
	fucI/fucK
	ygdQ/ygdR
	ygdR
	aas
	lysA
	glyU
	ygeZ
	guaD
	ygfF
	yqgE
	ECB_02802/yafZ
	plsC
	ygiA
	yqiG
	uppP
	fadH
	yhaM
	agaZ
	agaY
	infB
	dacB
	dacB/yhbZ
	yrbD
	tldD/yhdP
	yhdH
	rrlD
	rpmJ
	rpsE
	kefB
	yheS
	nirC
	dam
	glpG
	gntR
	livK
	nikC
	nikE
	yhhH/yhhI
	yhiM/yhiN
	yhiF
	yhiU
	dppA
	yhjW/yhjX
	yibD
	yicH
	ECB_03521
	uhpA
	asnA
	ilvD
	wzxE
	hemG/rrsA
	yihI/hemN
	bipA/yihL
	yiiL
	yjaB
	gltP
	alsA
	yjdC
	yjfR
	ECB_04073
	pepA
	insG
	fecR
	fimD
	ECB_00726‚ECB_00739
	insA-10‚insB-10
	ygeV
	rrmB
	yhfQ
	citG
	glnW/glnU
	trg
	proX/ygaXY
	argR
	kup/insJ-5
	rbsD‚[yieP]
	holC
	yobF
	vioA
	ECB_01998
	fruB
	ygjF
	nanK
	mreD
	dinD/yicG
	polA
